# Supplementary material for: Data element investment strategy: How can leaders and followers innovate in dynamic market environments
Source: PLoS One. 2024 Aug 30;19(8):e0309659. doi: 10.1371/journal.pone.0309659 (PMC11364427; doi:10.1371/journal.pone.0309659)
Supplement: S1 Dataset — (XLSX) [file pone.0309659.s001.xlsx]

## Sheet: scenario1 phi
Independent scenario																Cooperation scenario
phi_0	phi_x1	phi_x2	g_x1	g_x2	q_x1	q_x2	pi_x1	pi_x2	p_1	p_2						phi_x1	phi_x2	g_x1	g_x2	q_x1	q_x2	pi_x1	pi_x2	p_1	p_2					delta_1_phi	delta_2_phi	delta_1_g	delta_2_g	delta_1_q	delta_2_q	delta_1_pi	delta_2_pi	delta_1_p	delta_2_p		R_c	R_D		V_c	V_d		W_c	W_d
100	105.357	103.775	0.0856	0.0963	53.007	24.905	1261.37	548.984	27.4453	25.8636						102.798	101.04	0.0806	0.1153	51.802	24.1248	1302.59	576.599	26.8708	25.1132					-2.5597	-2.7354	-0.005	0.019	-1.205	-0.7802	41.2228	27.6149	-0.5745	-0.7504		1879.19	1810.35		2882.44	3035.14		4761.63	4845.49
101	106.528	104.89	0.0856	0.0963	53.6211	25.1554	1287.85	558.635	27.7512	26.1132						103.891	102.065	0.0805	0.1157	52.3829	24.3471	1331.03	587.218	27.1605	25.3353					-2.6372	-2.8244	-0.0051	0.0194	-1.2382	-0.8083	43.1863	28.583	-0.5907	-0.7779		1918.25	1846.48		2943.75	3102.87		4862	4949.35
102	107.702	106.006	0.0855	0.0963	54.238	25.4056	1314.63	568.313	28.0583	26.3625						104.986	103.091	0.0805	0.1161	52.9662	24.5682	1359.86	597.879	27.4515	25.5563					-2.7162	-2.9156	-0.005	0.0198	-1.2718	-0.8374	45.2315	29.5663	-0.6068	-0.8062		1957.74	1882.94		3005.79	3171.55		4963.53	5054.5
103	108.88	107.125	0.0855	0.0964	54.8577	25.6555	1341.73	578.016	28.3669	26.6116						106.084	104.116	0.0804	0.1164	53.5519	24.7881	1389.09	608.58	27.7436	25.776					-2.7966	-3.0089	-0.0051	0.02	-1.3058	-0.8674	47.3615	30.5641	-0.6233	-0.8356		1997.67	1919.74		3068.58	3241.19		5066.25	5160.93
104	110.062	108.246	0.0855	0.0964	55.4803	25.9052	1369.13	587.741	28.6769	26.8604						107.184	105.141	0.0804	0.1168	54.1401	25.0068	1418.71	619.316	28.037	25.9945					-2.8785	-3.1046	-0.0051	0.0204	-1.3402	-0.8984	49.5801	31.5752	-0.6399	-0.8659		2038.03	1956.88		3132.12	3311.8		5170.15	5268.68
105	111.249	109.369	0.0855	0.0965	56.1057	26.1545	1396.86	597.485	28.9883	27.1089						108.287	106.167	0.0803	0.1173	54.7309	25.2241	1448.75	630.083	28.3316	26.2117					-2.9619	-3.2025	-0.0052	0.0208	-1.3748	-0.9304	51.8906	32.5985	-0.6567	-0.8972		2078.83	1994.34		3196.4	3383.37		5275.23	5377.71
106	112.439	110.495	0.0855	0.0965	56.7342	26.4036	1424.89	607.245	29.3011	27.3571						109.392	107.192	0.0803	0.1177	55.3243	25.4401	1479.19	640.878	28.6276	26.4276					-3.0468	-3.3028	-0.0052	0.0212	-1.4099	-0.9635	54.297	33.633	-0.6735	-0.9295		2120.07	2032.14		3261.44	3455.95		5381.51	5488.08
107	113.633	111.623	0.0855	0.0965	57.3656	26.6522	1453.24	617.019	29.6155	27.6049						110.5	108.217	0.0802	0.1181	55.9205	25.6548	1510.05	651.696	28.9249	26.642					-3.1332	-3.4055	-0.0053	0.0216	-1.4451	-0.9974	56.8029	34.6769	-0.6906	-0.9629		2161.74	2070.26		3327.26	3529.5		5489.01	5599.76
108	114.832	112.753	0.0854	0.0966	58.0001	26.9006	1481.92	626.802	29.9314	27.8523						111.611	109.242	0.0802	0.1186	56.5195	25.8679	1541.33	662.531	29.2236	26.855					-3.221	-3.5105	-0.0052	0.022	-1.4806	-1.0327	59.4129	35.7291	-0.7078	-0.9973		2203.86	2108.72		3393.84	3604.06		5597.7	5712.78
109	116.035	113.885	0.0854	0.0966	58.6377	27.1485	1510.91	636.593	30.2488	28.0994						112.725	110.267	0.0801	0.1191	57.1214	26.0795	1573.04	673.381	29.5238	27.0665					-3.3104	-3.6182	-0.0053	0.0225	-1.5163	-1.069	62.131	36.7876	-0.725	-1.0329		2246.42	2147.5		3461.19	3679.64		5707.62	5827.14
110	117.242	115.02	0.0854	0.0966	59.2785	27.396	1540.23	646.388	30.5678	28.346						113.841	111.292	0.08	0.1196	57.7263	26.2895	1605.19	684.239	29.8254	27.2763					-3.4011	-3.7284	-0.0054	0.023	-1.5522	-1.1065	64.9618	37.8508	-0.7424	-1.0697		2289.43	2186.62		3529.33	3756.23		5818.76	5942.85
111	118.454	116.158	0.0854	0.0967	59.9225	27.6432	1569.87	656.183	30.8884	28.5922						114.961	112.317	0.08	0.1201	58.3343	26.4978	1637.78	695.1	30.1286	27.4845					-3.4934	-3.8412	-0.0054	0.0234	-1.5882	-1.1454	67.9103	38.9164	-0.7598	-1.1077		2332.88	2226.06		3598.24	3833.88		5931.13	6059.93
112	119.67	117.298	0.0854	0.0967	60.5699	27.8898	1599.85	665.976	31.2106	28.838						116.083	113.341	0.0799	0.1207	58.9455	26.7044	1670.83	705.958	30.4334	27.691					-3.587	-3.9568	-0.0055	0.024	-1.6244	-1.1854	70.9814	39.9824	-0.7772	-1.147		2376.79	2265.82		3667.95	3912.56		6044.74	6178.38
113	120.891	118.44	0.0853	0.0968	61.2206	28.136	1630.15	675.762	31.5345	29.0832						117.209	114.365	0.0799	0.1213	59.5601	26.9092	1704.33	716.809	30.7398	27.8956					-3.6821	-4.075	-0.0054	0.0245	-1.6605	-1.2268	74.1804	41.0464	-0.7947	-1.1876		2421.14	2305.91		3738.47	3992.3		6159.61	6298.21
114	122.117	119.584	0.0853	0.0968	61.8747	28.3817	1660.79	685.539	31.8601	29.328						118.338	115.388	0.0798	0.1219	60.178	27.112	1738.3	727.644	31.0479	28.0983					-3.7785	-4.196	-0.0055	0.0251	-1.6967	-1.2697	77.513	42.1054	-0.8122	-1.2297		2465.94	2346.33		3809.77	4073.11		6275.72	6419.43
115	123.347	120.731	0.0853	0.0968	62.5324	28.6269	1691.76	695.303	32.1874	29.5722						119.47	116.412	0.0797	0.1225	60.7995	27.3128	1772.74	738.459	31.3578	28.2991					-3.8765	-4.3199	-0.0056	0.0257	-1.7329	-1.3141	80.9851	43.1569	-0.8296	-1.2731		2511.2	2387.06		3881.89	4155.01		6393.09	6542.07
116	124.582	121.881	0.0853	0.0969	63.1936	28.8715	1723.07	705.049	32.5165	29.8158						120.606	117.434	0.0797	0.1232	61.4247	27.5116	1807.67	749.246	31.6695	28.4977					-3.9758	-4.4469	-0.0056	0.0263	-1.7689	-1.3599	84.6028	44.1974	-0.847	-1.3181		2556.92	2428.12		3954.83	4237.99		6511.75	6666.11
117	125.821	123.033	0.0853	0.0969	63.8585	29.1155	1754.72	714.775	32.8474	30.0589						121.745	118.456	0.0796	0.1239	62.0537	27.7082	1843.1	759.998	31.9831	28.6942					-4.0764	-4.5768	-0.0057	0.027	-1.8048	-1.4073	88.3729	45.2236	-0.8643	-1.3647		2603.09	2469.5		4028.6	4322.08		6631.69	6791.58
118	127.066	124.187	0.0852	0.097	64.527	29.3589	1786.72	724.476	33.1801	30.3013						122.888	119.477	0.0795	0.1246	62.6866	27.9024	1879.02	770.707	32.2986	28.8883					-4.1783	-4.7098	-0.0057	0.0276	-1.8404	-1.4565	92.3021	46.2317	-0.8815	-1.413		2649.73	2511.2		4103.18	4407.28		6752.91	6918.48
119	128.316	125.344	0.0852	0.097	65.1994	29.6016	1819.07	734.148	33.5147	30.5431						124.034	120.498	0.0795	0.1254	63.3236	28.0943	1915.46	781.365	32.6162	29.0801					-4.2816	-4.846	-0.0057	0.0284	-1.8758	-1.5073	96.3978	47.2175	-0.8985	-1.463		2696.83	2553.21		4178.62	4493.61		6875.45	7046.83
120	129.571	126.503	0.0852	0.0971	65.8756	29.8437	1851.76	743.788	33.8512	30.7842						125.184	121.518	0.0794	0.1262	63.9649	28.2836	1952.43	791.964	32.9358	29.2694					-4.3862	-4.9855	-0.0058	0.0291	-1.9107	-1.5601	100.668	48.1768	-0.9154	-1.5148		2744.39	2595.55		4254.89	4581.09		6999.29	7176.64
121	130.83	127.665	0.0852	0.0971	66.5557	30.085	1884.81	753.39	34.1897	31.0246						126.338	122.537	0.0793	0.1271	64.6105	28.4704	1989.93	802.495	33.2576	29.456					-4.4919	-5.1284	-0.0059	0.03	-1.9452	-1.6146	105.12	49.1045	-0.9321	-1.5686		2792.43	2638.2		4332.03	4669.71		7124.45	7307.91
122	132.095	128.83	0.0851	0.0972	67.2398	30.3256	1918.22	762.952	34.5301	31.2642						127.497	123.555	0.0792	0.128	65.2607	28.6543	2027.98	812.947	33.5817	29.6399					-4.5988	-5.2747	-0.0059	0.0308	-1.9791	-1.6713	109.764	49.9954	-0.9484	-1.6243		2840.93	2681.17		4410.01	4759.5		7250.94	7440.67
123	133.366	129.996	0.0851	0.0972	67.9281	30.5654	1951.98	772.468	34.8726	31.503						128.659	124.572	0.0792	0.129	65.9156	28.8353	2066.59	823.312	33.9081	29.8209					-4.7069	-5.4245	-0.0059	0.0318	-2.0125	-1.7301	114.609	50.8439	-0.9645	-1.6821		2889.9	2724.45		4488.87	4850.48		7378.77	7574.94
124	134.642	131.166	0.0851	0.0973	68.6205	30.8043	1986.11	781.933	35.2171	31.7409						129.826	125.588	0.0791	0.13	66.5754	29.0133	2105.78	833.577	34.237	29.9989					-4.8161	-5.578	-0.006	0.0327	-2.0451	-1.791	119.664	51.6436	-0.9801	-1.742		2939.36	2768.05		4568.6	4942.65		7507.95	7710.69
125	135.923	132.338	0.0851	0.0973	69.3171	31.0424	2020.61	791.345	35.5637	31.978						130.997	126.602	0.079	0.1311	67.2404	29.1881	2145.55	843.732	34.5684	30.1736					-4.9263	-5.7354	-0.0061	0.0338	-2.0767	-1.8543	124.939	52.3878	-0.9953	-1.8044		2989.28	2811.96		4649.23	5036.01		7638.51	7847.97
126	137.21	133.512	0.0851	0.0974	70.0181	31.2796	2055.48	800.696	35.9125	32.2142						132.173	127.615	0.0789	0.1323	67.9107	29.3595	2185.93	853.765	34.9025	30.345					-5.0375	-5.8966	-0.0062	0.0349	-2.1074	-1.9201	130.446	53.0692	-1.01	-1.8692		3039.7	2856.18		4730.75	5130.61		7770.44	7986.79
127	138.503	134.689	0.085	0.0974	70.7236	31.5158	2090.73	809.984	36.2635	32.4493						133.353	128.627	0.0788	0.1336	68.5866	29.5274	2226.93	863.663	35.2393	30.5129					-5.1495	-6.0618	-0.0062	0.0362	-2.137	-1.9884	136.197	53.6799	-1.0242	-1.9364		3090.59	2900.71		4813.18	5226.45		7903.77	8127.16
128	139.801	135.868	0.085	0.0975	71.4336	31.751	2126.36	819.202	36.6167	32.6835						134.539	129.637	0.0788	0.1349	69.2683	29.6916	2268.56	873.413	35.579	30.6771					-5.2624	-6.2311	-0.0062	0.0374	-2.1653	-2.0594	142.205	54.2112	-1.0377	-2.0064		3141.98	2945.56		4896.53	5323.53		8038.51	8269.09
129	141.106	137.05	0.085	0.0976	72.1482	31.9851	2162.37	828.345	36.9723	32.9166						135.73	130.645	0.0787	0.1364	69.956	29.8518	2310.85	882.999	35.9217	30.8373					-5.376	-6.4048	-0.0063	0.0388	-2.1922	-2.1333	148.482	54.6536	-1.0506	-2.0793		3193.85	2990.71		4980.8	5421.87		8174.65	8412.59
130	142.416	138.234	0.0849	0.0976	72.8675	32.2181	2198.77	837.409	37.3301	33.1486						136.925	131.651	0.0786	0.1379	70.65	30.0079	2353.81	892.407	36.2676	30.9935					-5.4902	-6.5828	-0.0063	0.0403	-2.2175	-2.2102	155.043	54.9971	-1.0625	-2.1551		3246.22	3036.18		5066.01	5521.49		8312.23	8557.67
131	143.732	139.421	0.0849	0.0977	73.5916	32.45	2235.56	846.389	37.6904	33.3794						138.127	132.656	0.0785	0.1396	71.3507	30.1597	2397.47	901.619	36.6167	31.1453					-5.605	-6.7654	-0.0064	0.0419	-2.2409	-2.2903	161.904	55.2306	-1.0737	-2.2341		3299.09	3081.95		5152.18	5622.41		8451.27	8704.36
132	145.054	140.61	0.0849	0.0977	74.3207	32.6806	2272.75	855.277	38.0531	33.609						139.334	133.657	0.0784	0.1414	72.0582	30.3068	2441.84	910.619	36.9692	31.2925					-5.7202	-6.9528	-0.0065	0.0437	-2.2625	-2.3738	169.08	55.342	-1.0839	-2.3165		3352.45	3128.03		5239.3	5724.64		8591.75	8852.67
133	146.383	141.802	0.0849	0.0978	75.0548	32.91	2310.35	864.069	38.4182	33.8373						140.547	134.657	0.0783	0.1433	72.773	30.4491	2486.94	919.388	37.3253	31.4349					-5.8356	-7.1452	-0.0066	0.0455	-2.2818	-2.4609	176.59	55.3182	-1.0929	-2.4024		3406.33	3174.42		5327.4	5828.2		8733.73	9002.62
134	147.718	142.996	0.0848	0.0979	75.794	33.138	2348.36	872.76	38.786	34.0643						141.767	135.654	0.0782	0.1454	73.4953	30.5863	2532.81	927.905	37.6852	31.5721					-5.9513	-7.3426	-0.0066	0.0475	-2.2987	-2.5517	184.452	55.1452	-1.1008	-2.4922		3460.71	3221.12		5416.49	5933.09		8877.2	9154.21
135	149.06	144.193	0.0848	0.0979	76.5385	33.3646	2386.77	881.342	39.1563	34.2899						142.993	136.648	0.0781	0.1478	74.2256	30.718	2579.46	936.149	38.049	31.704					-6.0669	-7.5454	-0.0067	0.0499	-2.3129	-2.6466	192.687	54.8072	-1.1073	-2.5859		3515.61	3268.12		5506.58	6039.35		9022.19	9307.46
136	150.407	145.392	0.0848	0.098	77.2884	33.5898	2425.61	889.81	39.5293	34.5139						144.225	137.638	0.078	0.1503	74.9642	30.844	2626.93	944.098	38.4169	31.8302					-6.1824	-7.7537	-0.0068	0.0523	-2.3242	-2.7458	201.316	54.2877	-1.1124	-2.6837		3571.03	3315.42		5597.69	6146.99		9168.72	9462.41
137	151.762	146.594	0.0847	0.0981	78.0438	33.8134	2464.88	898.158	39.905	34.7365						145.465	138.626	0.0779	0.1531	75.7116	30.964	2675.24	951.726	38.7892	31.9503					-6.2974	-7.9678	-0.0068	0.055	-2.3322	-2.8494	210.363	53.5683	-1.1158	-2.7862		3626.97	3363.04		5689.84	6256.02		9316.81	9619.05
138	153.124	147.798	0.0847	0.0982	78.8048	34.0354	2504.58	906.379	40.2835	34.9574						146.712	139.61	0.0778	0.1562	76.4682	31.0775	2724.43	959.008	39.166	32.064					-6.412	-8.1879	-0.0069	0.058	-2.3366	-2.9579	219.853	52.6289	-1.1175	-2.8934		3683.44	3410.96		5783.04	6366.46		9466.48	9777.41
139	154.492	149.004	0.0847	0.0982	79.5715	34.2557	2544.72	914.466	40.6649	35.1767						147.966	140.59	0.0777	0.1596	77.2345	31.1842	2774.53	965.914	39.5477	32.1709					-6.5257	-8.4143	-0.007	0.0614	-2.337	-3.0715	229.814	51.4478	-1.1172	-3.0058		3740.44	3459.18		5877.31	6478.32		9617.75	9937.5
140	155.868	150.213	0.0847	0.0983	80.3441	34.4743	2585.3	922.414	41.0491	35.3941						149.229	141.565	0.0775	0.1634	78.011	31.2836	2825.57	972.415	39.9345	32.2706					-6.6384	-8.6473	-0.0072	0.0651	-2.3331	-3.1907	240.274	50.0014	-1.1146	-3.1235		3797.99	3507.71		5972.65	6591.63		9770.64	10099.3
141	157.25	151.423	0.0846	0.0984	81.1228	34.691	2626.33	930.214	41.4364	35.6098						150.5	142.536	0.0774	0.1678	78.7983	31.3754	2877.6	978.477	40.3266	32.3626					-6.7499	-8.8872	-0.0072	0.0694	-2.3245	-3.3156	251.266	48.2636	-1.1098	-3.2472		3856.08	3556.55		6069.12	6706.42		9925.2	10263
142	158.64	152.637	0.0846	0.0985	81.9076	34.9057	2667.83	937.859	41.8267	35.8235						151.78	143.502	0.0773	0.1726	79.597	31.4589	2930.66	984.065	40.7243	32.4465					-6.8598	-9.1344	-0.0073	0.0741	-2.3106	-3.4468	262.825	46.206	-1.1024	-3.377		3914.72	3605.69		6166.71	6822.67		10081.4	10428.4
143	160.037	153.852	0.0846	0.0985	82.6987	35.1185	2709.8	945.343	42.2201	36.0351						153.07	144.463	0.0772	0.1782	80.4078	31.5337	2984.78	989.14	41.128	32.5217					-6.9678	-9.3891	-0.0074	0.0797	-2.2909	-3.5848	274.987	43.7978	-1.0921	-3.5134		3973.92	3655.14		6265.45	6940.45		10239.4	10595.6
144	161.442	155.07	0.0845	0.0986	83.4962	35.3291	2752.24	952.657	42.6168	36.2447						154.369	145.418	0.0771	0.1847	81.2314	31.5992	3040.03	993.662	41.5381	32.5876					-7.0734	-9.6519	-0.0074	0.0861	-2.2648	-3.7299	287.794	41.0049	-1.0787	-3.6571		4033.69	3704.89		6365.37	7059.73		10399.1	10764.6
145	162.855	156.29	0.0845	0.0987	84.3004	35.5375	2795.16	959.793	43.0167	36.452						155.678	146.367	0.0769	0.1922	82.0685	31.6548	3096.45	997.584	41.9549	32.6436					-7.1765	-9.9232	-0.0076	0.0935	-2.2319	-3.8827	301.291	37.7901	-1.0618	-3.8084		4094.04	3754.96		6466.49	7180.56		10560.5	10935.5
146	164.275	157.512	0.0844	0.0988	85.1114	35.7436	2838.58	966.745	43.42	36.657						156.999	147.309	0.0768	0.2011	82.92	31.6998	3154.11	1000.86	42.3789	32.689					-7.2764	-10.2032	-0.0076	0.1023	-2.1914	-4.0438	315.525	34.1125	-1.0411	-3.968		4154.97	3805.33		6568.85	7302.97		10723.8	11108.3
147	165.703	158.736	0.0844	0.0989	85.9293	35.9473	2882.51	973.503	43.8267	36.8596						158.331	148.243	0.0766	0.2117	83.7868	31.7334	3213.06	1003.43	42.8104	32.7231					-7.3727	-10.4929	-0.0078	0.1128	-2.1425	-4.2139	330.55	29.9272	-1.0163	-4.1365		4216.49	3856.01		6672.46	7426.95		10888.9	11283
148	167.14	159.962	0.0844	0.099	86.7544	36.1484	2926.94	980.059	44.2369	37.0596						159.675	149.17	0.0765	0.2247	84.67	31.7548	3273.37	1005.24	43.2501	32.7451					-7.4649	-10.7925	-0.0079	0.1257	-2.0844	-4.3936	346.423	25.1849	-0.9868	-4.3145		4278.61	3907		6777.37	7552.55		11056	11459.6
149	168.584	161.191	0.0843	0.0991	87.5867	36.3469	2971.9	986.404	44.6508	37.257						161.032	150.088	0.0764	0.2409	85.5705	31.7632	3335.11	1006.24	43.6983	32.7541					-7.5523	-11.1027	-0.0079	0.1418	-2.0162	-4.5837	363.209	19.8311	-0.9525	-4.5029		4341.35	3958.31		6883.6	7679.77		11224.9	11638.1
150	170.038	162.421	0.0843	0.0992	88.4266	36.5426	3017.4	992.53	45.0684	37.4515						162.403	150.996	0.0762	0.2617	86.4897	31.7575	3398.37	1006.34	44.1559	32.7492					-7.6345	-11.4243	-0.0081	0.1625	-1.9369	-4.7851	380.977	13.8057	-0.9125	-4.7023		4404.71	4009.93		6991.2	7808.65		11395.9	11818.6
151	171.499	163.653	0.0843	0.0993	89.2741	36.7353	3063.44	998.426	45.4899	37.6432						163.789	151.895	0.076	0.2894	87.4288	31.7368	3463.24	1005.47	44.6233	32.7292					-7.7105	-11.7579	-0.0083	0.1901	-1.8453	-4.9985	399.804	7.0423	-0.8666	-4.914		4468.71	4061.86		7100.22	7939.18		11568.9	12001
152	172.97	164.886	0.0842	0.0994	90.1296	36.925	3110.03	1004.08	45.9152	37.8318						165.19	152.782	0.0759	0.328	88.3892	31.6998	3529.81	1003.55	45.1013	32.6929					-7.7796	-12.1045	-0.0083	0.2286	-1.7404	-5.2252	419.775	-0.5325	-0.8139	-5.1389		4533.36	4114.12		7210.68	8071.44		11744	12185.6
153	174.449	166.122	0.0842	0.0995	90.9931	37.1115	3157.2	1009.49	46.3446	38.0172						166.608	153.657	0.0757	0.3857	89.3726	31.6452	3598.18	1000.49	45.5906	32.6392					-7.8408	-12.4649	-0.0085	0.2862	-1.6205	-5.4663	440.983	-9.0004	-0.754	-5.378		4598.68	4166.69		7322.65	8205.39		11921.3	12372.1
154	175.938	167.359	0.0841	0.0996	91.865	37.2947	3204.95	1014.65	46.7781	38.1993						168.045	154.519	0.0756	0.481	90.3808	31.5715	3668.48	996.194	46.0923	32.5665					-7.8931	-12.8402	-0.0085	0.3814	-1.4842	-5.7232	463.534	-18.4518	-0.6858	-5.6328		4664.68	4219.59		7436.18	8341.11		12100.9	12560.7
155	177.435	168.598	0.0841	0.0997	92.7454	37.4743	3253.29	1019.53	47.2158	38.3778						169.5	155.366	0.0754	0.6689	91.4156	31.4773	3740.84	990.541	46.6072	32.4734					-7.9354	-13.2314	-0.0087	0.5692	-1.3298	-5.997	487.541	-28.9877	-0.6086	-5.9044		4731.38	4272.82		7551.33	8478.59		12282.7	12751.4
156	178.943	169.838	0.084	0.0999	93.6347	37.6503	3302.25	1024.13	47.6579	38.5527						170.976	156.198	0.0752	1.2107	92.4793	31.3607	3815.39	983.412	47.1364	32.3579					-7.9666	-13.6399	-0.0088	1.1108	-1.1554	-6.2896	513.134	-40.7206	-0.5215	-6.1948		4798.8	4326.38		7668.17	8617.88		12467	12944.3
157	180.46	171.079	0.084	0.1	94.533	37.8224	3351.84	1028.45	48.1045	38.7238						172.475	157.012	0.075	19.4078	93.5742	31.2197	3892.29	974.669	47.6811	32.2181					-7.9849	-14.0671	-0.009	19.3078	-0.9588	-6.6027	540.457	-53.7762	-0.4234	-6.5057		4866.96	4380.28		7786.76	8758.98		12653.7	13139.3
158	181.987	172.322	0.084	0.1001	95.4406	37.9905	3402.06	1032.46	48.5557	38.8908
159	183.524	173.566	0.0839	0.1003	96.3577	38.1543	3452.95	1036.16	49.0117	39.0535
160	185.071	174.81	0.0839	0.1004	97.2848	38.3138	3504.51	1039.53	49.4725	39.2119
161	186.629	176.056	0.0838	0.1005	98.222	38.4685	3556.77	1042.56	49.9384	39.3656
162	188.198	177.303	0.0838	0.1007	99.1696	38.6184	3609.74	1045.25	50.4095	39.5144
163	189.777	178.549	0.0837	0.1008	100.128	38.7632	3663.46	1047.57	50.886	39.6582
164	191.368	179.797	0.0837	0.101	101.098	38.9026	3717.93	1049.52	51.368	39.7966
165	192.971	181.044	0.0836	0.1012	102.079	39.0364	3773.19	1051.07	51.8557	39.9293
166	194.585	182.292	0.0835	0.1013	103.072	39.1643	3829.25	1052.22	52.3492	40.0562
167	196.212	183.54	0.0835	0.1015	104.077	39.2859	3886.15	1052.95	52.8488	40.1768
168	197.85	184.787	0.0834	0.1017	105.094	39.4011	3943.91	1053.24	53.3548	40.291
169	199.502	186.033	0.0834	0.1019	106.125	39.5094	4002.56	1053.08	53.8672	40.3983
170	201.167	187.279	0.0833	0.1021	107.17	39.6105	4062.14	1052.46	54.3863	40.4984
171	202.845	188.523	0.0833	0.1023	108.228	39.704	4122.68	1051.35	54.9124	40.591
172	204.536	189.766	0.0832	0.1025	109.301	39.7895	4184.2	1049.74	55.4457	40.6757
173	206.242	191.008	0.0831	0.1027	110.389	39.8667	4246.76	1047.61	55.9864	40.752
174	207.963	192.247	0.0831	0.1029	111.493	39.9351	4310.4	1044.94	56.5349	40.8194
175	209.698	193.484	0.083	0.1032	112.612	39.9942	4375.14	1041.72	57.0914	40.8777
176	211.448	194.718	0.0829	0.1034	113.749	40.0435	4441.05	1037.92	57.6563	40.9261
177	213.215	195.95	0.0828	0.1037	114.903	40.0825	4508.17	1033.52	58.2298	40.9643
178	214.998	197.177	0.0828	0.1039	116.075	40.1106	4576.55	1028.51	58.8123	40.9917
179	216.797	198.4	0.0827	0.1042	117.266	40.1272	4646.25	1022.85	59.4042	41.0075
180	218.614	199.619	0.0826	0.1045	118.476	40.1318	4717.33	1016.54	60.0059	41.0114
181	220.449	200.833	0.0825	0.1048	119.707	40.1235	4789.86	1009.55	60.6178	41.0024
182	222.302	202.042	0.0825	0.1052	120.96	40.1017	4863.9	1001.84	61.2402	40.98
183	224.174	203.244	0.0824	0.1055	122.235	40.0656	4939.53	993.412	61.8738	40.9433
184	226.066	204.439	0.0823	0.1059	123.533	40.0144	5016.82	984.225	62.5189	40.8916
185	227.978	205.626	0.0822	0.1063	124.855	39.9472	5095.88	974.257	63.1761	40.8238
186	229.912	206.805	0.0821	0.1067	126.203	39.8629	5176.78	963.483	63.8459	40.7392
187	231.867	207.975	0.082	0.1071	127.577	39.7607	5259.64	951.877	64.5291	40.6365
188	233.845	209.134	0.0819	0.1075	128.98	39.6394	5344.55	939.41	65.2262	40.5149
189	235.848	210.283	0.0818	0.108	130.412	39.4978	5431.64	926.056	65.9378	40.373
190	237.874	211.419	0.0817	0.1085	131.875	39.3346	5521.04	911.787	66.6648	40.2097
191	239.927	212.542	0.0816	0.1091	133.37	39.1485	5612.89	896.573	67.408	40.0234
192	242.006	213.651	0.0815	0.1096	134.9	38.938	5707.33	880.386	68.1682	39.8128
193	244.113	214.743	0.0814	0.1103	136.465	38.7014	5804.53	863.198	68.9463	39.5763
194	246.25	215.818	0.0813	0.1109	138.069	38.437	5904.67	844.978	69.7434	39.3121
195	248.417	216.875	0.0811	0.1116	139.713	38.143	6007.96	825.699	70.5605	39.0183
196	250.616	217.91	0.081	0.1124	141.4	37.8173	6114.59	805.331	71.3988	38.6929
197	252.849	218.923	0.0809	0.1132	143.132	37.4576	6224.82	783.848	72.2595	38.3337
198	255.118	219.912	0.0808	0.1141	144.912	37.0616	6338.9	761.223	73.1441	37.9383
199	257.423	220.873	0.0806	0.1151	146.743	36.6265	6457.12	737.431	74.0541	37.5039
200	259.769	221.805	0.0805	0.1161	148.628	36.1494	6579.8	712.45	74.9911	37.0277

## Sheet: scenario2 lambda
Independent scenario
lambda	phi_x1	phi_x2	g_x1	g_x2	q_x1	q_x2	pi_x1	pi_x2	p_1	p_2				delta_1_phi	delta_2_phi	delta_1_g	delta_2_g	delta_1_q	delta_2_q	delta_1_pi	delta_2_pi	delta_1_p	delta_2_p		R_c	R_D	V_c	V_d	W_c	W_d
0.1	105.357	103.775	0.0651	0.0673	53.0061	24.9048	1261.34	548.981	27.446	25.8645				-2.5598	-2.7358	-0.001	0.0038	-1.2046	-0.7802	41.2355	27.6123	-0.575	-0.751		1879.17	1810.32	2882.39	3035.05	4761.56	4845.38
0.2	105.357	103.775	0.0702	0.0745	53.0063	24.9048	1261.35	548.982	27.4458	25.8642				-2.5597	-2.7356	-0.002	0.0076	-1.2047	-0.7801	41.2323	27.613	-0.5749	-0.7508		1879.18	1810.33	2882.4	3035.07	4761.58	4845.4
0.3	105.357	103.775	0.0753	0.0818	53.0065	24.9049	1261.36	548.983	27.4457	25.864				-2.5597	-2.7355	-0.003	0.0114	-1.2047	-0.7802	41.2291	27.6136	-0.5748	-0.7506		1879.18	1810.34	2882.42	3035.09	4761.6	4845.43
0.4	105.357	103.775	0.0805	0.089	53.0068	24.9049	1261.36	548.984	27.4455	25.8638				-2.5597	-2.7355	-0.004	0.0153	-1.2049	-0.7801	41.2259	27.6142	-0.5747	-0.7505		1879.19	1810.35	2882.43	3035.12	4761.62	4845.46
0.5	105.357	103.775	0.0856	0.0963	53.007	24.905	1261.37	548.984	27.4453	25.8636				-2.5597	-2.7354	-0.005	0.019	-1.205	-0.7802	41.2228	27.6149	-0.5745	-0.7504		1879.19	1810.35	2882.44	3035.14	4761.63	4845.49
0.6	105.357	103.776	0.0907	0.1035	53.0072	24.905	1261.37	548.985	27.4452	25.8634				-2.5597	-2.7354	-0.006	0.0229	-1.2051	-0.7801	41.2195	27.6155	-0.5745	-0.7502		1879.19	1810.36	2882.45	3035.16	4761.65	4845.51
0.7	105.358	103.776	0.0958	0.1108	53.0074	24.9051	1261.38	548.986	27.445	25.8631				-2.5596	-2.7353	-0.007	0.0267	-1.2052	-0.7801	41.2164	27.6162	-0.5743	-0.75		1879.2	1810.37	2882.47	3035.18	4761.67	4845.54
0.8	105.358	103.776	0.1009	0.1181	53.0076	24.9051	1261.39	548.987	27.4448	25.8629				-2.5596	-2.7353	-0.008	0.0304	-1.2052	-0.7801	41.2132	27.6168	-0.5742	-0.7498		1879.2	1810.37	2882.49	3035.19	4761.69	4845.57
0.9	105.358	103.776	0.106	0.1253	53.0078	24.9052	1261.39	548.988	27.4447	25.8627				-2.5596	-2.7351	-0.009	0.0343	-1.2053	-0.7801	41.2101	27.6174	-0.5742	-0.7497		1879.21	1810.38	2882.5	3035.22	4761.71	4845.6
Cooperation scenario
lambda	phi_x1	phi_x2	g_x1	g_x2	q_x1	q_x2	pi_x1	pi_x2	p_1	p_2
0.1	102.797	101.04	0.0641	0.0711	51.8015	24.1246	1302.58	576.593	26.871	25.1135
0.2	102.797	101.04	0.0682	0.0821	51.8016	24.1247	1302.58	576.595	26.8709	25.1134
0.3	102.797	101.04	0.0723	0.0932	51.8018	24.1247	1302.58	576.596	26.8709	25.1134
0.4	102.797	101.04	0.0765	0.1043	51.8019	24.1248	1302.59	576.598	26.8708	25.1133
0.5	102.798	101.04	0.0806	0.1153	51.802	24.1248	1302.59	576.599	26.8708	25.1132
0.6	102.798	101.04	0.0847	0.1264	51.8021	24.1249	1302.59	576.601	26.8707	25.1132
0.7	102.798	101.04	0.0888	0.1375	51.8022	24.125	1302.6	576.602	26.8707	25.1131
0.8	102.798	101.04	0.0929	0.1485	51.8024	24.125	1302.6	576.604	26.8706	25.1131
0.9	102.798	101.041	0.097	0.1596	51.8025	24.1251	1302.6	576.605	26.8705	25.113

## Sheet: scenario3 miu
Independent scenario
miu	phi_x1	phi_x2	g_x1	g_x2	q_x1	q_x2	pi_x1	pi_x2	p_1	p_2			delta_1_phi	delta_2_phi	delta_1_g	delta_2_g	delta_1_q	delta_2_q	delta_1_pi	delta_2_pi	delta_1_p	delta_2_p			R_c	R_D	V_c	V_d	W_c	W_d
0.1	105.357	103.776	0.082	0.0913	53.0064	24.9053	1261.36	548.991	27.4452	25.8641			-2.5599	-2.735	-0.009	0.0038	-1.2055	-0.7797	41.1957	27.6371	-0.5747	-0.7499			1879.18	1810.35	2882.42	3035.12	4761.6	4845.47
0.2	105.357	103.776	0.0829	0.0925	53.0065	24.9052	1261.36	548.99	27.4453	25.8639			-2.5599	-2.7351	-0.008	0.0076	-1.2053	-0.7798	41.2024	27.6316	-0.5748	-0.7499			1879.18	1810.35	2882.42	3035.12	4761.61	4845.47
0.3	105.357	103.776	0.0838	0.0938	53.0067	24.9051	1261.36	548.988	27.4453	25.8638			-2.5598	-2.7352	-0.007	0.0114	-1.2052	-0.7799	41.2092	27.6259	-0.5747	-0.7501			1879.19	1810.35	2882.43	3035.12	4761.62	4845.47
0.4	105.357	103.776	0.0847	0.095	53.0068	24.905	1261.37	548.986	27.4453	25.8637			-2.5597	-2.7353	-0.006	0.0153	-1.2051	-0.78	41.216	27.6204	-0.5746	-0.7502			1879.19	1810.35	2882.43	3035.12	4761.62	4845.48
0.5	105.357	103.775	0.0856	0.0963	53.007	24.905	1261.37	548.984	27.4453	25.8636			-2.5597	-2.7354	-0.005	0.019	-1.205	-0.7802	41.2228	27.6149	-0.5745	-0.7504			1879.19	1810.35	2882.44	3035.14	4761.63	4845.49
0.6	105.357	103.775	0.0865	0.0975	53.0071	24.9049	1261.37	548.983	27.4454	25.8635			-2.5596	-2.7356	-0.004	0.0229	-1.2048	-0.7802	41.2295	27.6094	-0.5746	-0.7505			1879.19	1810.35	2882.45	3035.14	4761.65	4845.49
0.7	105.358	103.775	0.0873	0.0988	53.0073	24.9048	1261.37	548.981	27.4454	25.8633			-2.5596	-2.7356	-0.003	0.0267	-1.2048	-0.7803	41.2363	27.6038	-0.5745	-0.7505			1879.19	1810.35	2882.45	3035.15	4761.65	4845.5
0.8	105.358	103.775	0.0882	0.1001	53.0074	24.9048	1261.38	548.979	27.4454	25.8632			-2.5595	-2.7358	-0.002	0.0305	-1.2046	-0.7805	41.243	27.5982	-0.5744	-0.7507			1879.2	1810.35	2882.46	3035.16	4761.66	4845.51
0.9	105.358	103.775	0.0891	0.1013	53.0076	24.9047	1261.38	548.977	27.4454	25.8631			-2.5594	-2.7358	-0.001	0.0344	-1.2045	-0.7806	41.2499	27.5927	-0.5743	-0.7508			1879.2	1810.36	2882.47	3035.16	4761.67	4845.52
Cooperation scenario
miu	phi_x1	phi_x2	g_x1	g_x2	q_x1	q_x2	pi_x1	pi_x2	p_1	p_2
0.1	102.797	101.041	0.073	0.0951	51.8009	24.1256	1302.55	576.629	26.8705	25.1142
0.2	102.797	101.041	0.0749	0.1001	51.8012	24.1254	1302.56	576.621	26.8705	25.114
0.3	102.797	101.04	0.0768	0.1052	51.8015	24.1252	1302.57	576.614	26.8706	25.1137
0.4	102.797	101.04	0.0787	0.1103	51.8017	24.125	1302.58	576.607	26.8707	25.1135
0.5	102.798	101.04	0.0806	0.1153	51.802	24.1248	1302.59	576.599	26.8708	25.1132
0.6	102.798	101.04	0.0825	0.1204	51.8023	24.1247	1302.6	576.592	26.8708	25.113
0.7	102.798	101.04	0.0843	0.1255	51.8025	24.1245	1302.61	576.585	26.8709	25.1128
0.8	102.798	101.04	0.0862	0.1306	51.8028	24.1243	1302.62	576.577	26.871	25.1125
0.9	102.798	101.04	0.0881	0.1357	51.8031	24.1241	1302.63	576.57	26.8711	25.1123

## Sheet: scenario4 c_0
Independent scenario
c_0	phi_x1	phi_x2	g_x1	g_x2	q_x1	q_x2	pi_x1	pi_x2	p_1	p_2			delta_1_phi	delta_2_phi	delta_1_g	delta_2_g	delta_1_q	delta_2_q	delta_1_pi	delta_2_pi	delta_1_p	delta_2_p			R_c	R_D	V_c	V_d	W_c	W_d
1	105.357	103.775	0.0856	0.0963	53.007	24.905	1261.37	548.984	27.4453	25.8636			-2.5597	-2.7354	-0.005	0.019	-1.205	-0.7802	41.2228	27.6149	-0.5745	-0.7504			1879.19	1810.35	2882.44	3035.14	4761.63	4845.49
1.5	105.33	103.757	0.0856	0.0963	52.7393	24.7792	1248.66	543.453	27.8118	26.238			-2.5467	-2.7217	-0.005	0.019	-1.1989	-0.7762	40.8074	27.3367	-0.5717	-0.7465			1860.26	1792.11	2853.4	3004.56	4713.66	4796.67
2	105.303	103.737	0.0856	0.0963	52.4716	24.6534	1236.01	537.95	28.1782	26.6124			-2.5338	-2.7078	-0.005	0.019	-1.1928	-0.7722	40.3942	27.0599	-0.5688	-0.7427			1841.42	1773.96	2824.51	2974.13	4665.93	4748.1
2.5	105.276	103.718	0.0856	0.0963	52.2038	24.5276	1223.43	532.475	28.5446	26.9869			-2.5209	-2.694	-0.005	0.019	-1.1867	-0.7683	39.9831	26.7844	-0.5658	-0.739			1822.68	1755.91	2795.75	2943.85	4618.43	4699.76
3	105.249	103.699	0.0856	0.0963	51.9361	24.4018	1210.92	527.027	28.9111	27.3613			-2.508	-2.6802	-0.005	0.019	-1.1806	-0.7643	39.574	26.5104	-0.563	-0.7352			1804.03	1737.95	2767.16	2913.74	4571.19	4651.68
3.5	105.222	103.68	0.0856	0.0963	51.6684	24.2761	1198.47	521.608	29.2775	27.7357			-2.495	-2.6664	-0.005	0.019	-1.1745	-0.7605	39.1671	26.2378	-0.56	-0.7314			1785.48	1720.07	2738.7	2883.78	4524.18	4603.86
4	105.195	103.661	0.0856	0.0963	51.4007	24.1503	1186.08	516.217	29.644	28.1101			-2.4821	-2.6525	-0.005	0.019	-1.1685	-0.7565	38.7622	25.9666	-0.5572	-0.7276			1767.02	1702.3	2710.39	2853.98	4477.42	4556.27
4.5	105.168	103.642	0.0856	0.0963	51.133	24.0245	1173.76	510.853	30.0104	28.4846			-2.4692	-2.6388	-0.005	0.019	-1.1624	-0.7525	38.3595	25.6968	-0.5543	-0.7238			1748.67	1684.61	2682.24	2824.32	4430.91	4508.93
5	105.141	103.623	0.0856	0.0963	50.8653	23.8987	1161.5	505.518	30.3768	28.859			-2.4562	-2.6249	-0.005	0.019	-1.1563	-0.7486	37.9589	25.4284	-0.5513	-0.72			1730.4	1667.02	2654.22	2794.83	4384.63	4461.84
5.5	105.114	103.604	0.0856	0.0963	50.5976	23.7729	1149.3	500.211	30.7433	29.2334			-2.4433	-2.6111	-0.005	0.019	-1.1502	-0.7446	37.5604	25.1615	-0.5485	-0.7162			1712.24	1649.51	2626.36	2765.49	4338.6	4415
6	105.087	103.585	0.0856	0.0963	50.3299	23.6471	1137.17	494.932	31.1097	29.6078			-2.4304	-2.5972	-0.005	0.019	-1.1442	-0.7407	37.164	24.8959	-0.5455	-0.7124			1694.17	1632.11	2598.64	2736.3	4292.8	4368.4
6.5	105.06	103.566	0.0856	0.0963	50.0621	23.5214	1125.11	489.68	31.4761	29.9823			-2.4175	-2.5835	-0.005	0.019	-1.138	-0.7368	36.7697	24.6318	-0.5426	-0.7087			1676.19	1614.79	2571.07	2707.27	4247.26	4322.05
7	105.033	103.547	0.0856	0.0963	49.7944	23.3956	1113.11	484.457	31.8426	30.3567			-2.4045	-2.5696	-0.005	0.019	-1.1319	-0.7329	36.3775	24.3691	-0.5398	-0.7049			1658.31	1597.56	2543.64	2678.39	4201.95	4275.95
7.5	105.005	103.528	0.0856	0.0963	49.5267	23.2698	1101.17	479.262	32.209	30.7311			-2.3916	-2.5558	-0.005	0.019	-1.1258	-0.7289	35.9874	24.1077	-0.5368	-0.701			1640.53	1580.43	2516.37	2649.67	4156.9	4230.1
8	104.978	103.509	0.0856	0.0963	49.259	23.144	1089.3	474.095	32.5755	31.1055			-2.3787	-2.542	-0.005	0.019	-1.1198	-0.7249	35.5994	23.8478	-0.534	-0.6972			1622.84	1563.39	2489.24	2621.1	4112.08	4184.49
8.5	104.951	103.49	0.0856	0.0963	48.9913	23.0182	1077.49	468.956	32.9419	31.48			-2.3657	-2.5282	-0.005	0.019	-1.1137	-0.721	35.2135	23.5893	-0.531	-0.6935			1605.25	1546.45	2462.25	2592.68	4067.5	4139.13
9	104.924	103.47	0.0856	0.0963	48.7236	22.8924	1065.75	463.844	33.3083	31.8544			-2.3528	-2.5143	-0.005	0.019	-1.1076	-0.717	34.8297	23.3322	-0.5281	-0.6897			1587.75	1529.59	2435.42	2564.43	4023.17	4094.02
9.5	104.897	103.451	0.0856	0.0963	48.4559	22.7667	1054.07	458.761	33.6748	32.2288			-2.3399	-2.5006	-0.005	0.019	-1.1015	-0.7132	34.448	23.0765	-0.5253	-0.6859			1570.35	1512.83	2408.73	2536.33	3979.08	4049.16
10	104.87	103.432	0.0856	0.0963	48.1882	22.6409	1042.45	453.706	34.0412	32.6033			-2.327	-2.4868	-0.005	0.019	-1.0955	-0.7092	34.0684	22.8223	-0.5223	-0.6822			1553.05	1496.16	2382.18	2508.38	3935.23	4004.54
Cooperation scenario
c_0	phi_x1	phi_x2	g_x1	g_x2	q_x1	q_x2	pi_x1	pi_x2	p_1	p_2
1	102.798	101.04	0.0806	0.1153	51.802	24.1248	1302.59	576.599	26.8708	25.1132
1.5	102.784	101.035	0.0806	0.1153	51.5404	24.003	1289.47	570.79	27.2401	25.4915
2	102.769	101.03	0.0806	0.1153	51.2788	23.8812	1276.41	565.01	27.6094	25.8697
2.5	102.755	101.024	0.0806	0.1153	51.0171	23.7593	1263.42	559.259	27.9788	26.2479
3	102.741	101.019	0.0806	0.1153	50.7555	23.6375	1250.49	553.538	28.3481	26.6261
3.5	102.727	101.014	0.0806	0.1153	50.4939	23.5156	1237.63	547.846	28.7175	27.0043
4	102.713	101.009	0.0806	0.1153	50.2322	23.3938	1224.84	542.183	29.0868	27.3825
4.5	102.699	101.003	0.0806	0.1153	49.9706	23.272	1212.12	536.55	29.4561	27.7608
5	102.685	100.998	0.0806	0.1153	49.709	23.1501	1199.46	530.947	29.8255	28.139
5.5	102.671	100.993	0.0806	0.1153	49.4474	23.0283	1186.86	525.372	30.1948	28.5172
6	102.656	100.988	0.0806	0.1153	49.1857	22.9064	1174.34	519.828	30.5642	28.8954
6.5	102.642	100.982	0.0806	0.1153	48.9241	22.7846	1161.88	514.312	30.9335	29.2736
7	102.628	100.977	0.0806	0.1153	48.6625	22.6627	1149.49	508.826	31.3028	29.6518
7.5	102.614	100.972	0.0806	0.1153	48.4009	22.5409	1137.16	503.37	31.6722	30.0301
8	102.6	100.967	0.0806	0.1153	48.1392	22.4191	1124.9	497.943	32.0415	30.4083
8.5	102.586	100.961	0.0806	0.1153	47.8776	22.2972	1112.7	492.545	32.4109	30.7865
9	102.572	100.956	0.0806	0.1153	47.616	22.1754	1100.58	487.177	32.7802	31.1647
9.5	102.557	100.951	0.0806	0.1153	47.3544	22.0535	1088.52	481.838	33.1495	31.5429
10	102.543	100.945	0.0806	0.1153	47.0927	21.9317	1076.52	476.528	33.5189	31.9211

## Sheet: scenario5 gamma
Independent scenario												Cooperation scenario
gamma	phi_x1	phi_x2	g_x1	g_x2	q_x1	q_x2	pi_x1	pi_x2	p_1	p_2		gamma	phi_x1	phi_x2	g_x1	g_x2	q_x1	q_x2	pi_x1	pi_x2	p_1	p_2			delta_1_phi	delta_2_phi	delta_1_g	delta_2_g	delta_1_q	delta_2_q	delta_1_pi	delta_2_pi	delta_1_p	delta_2_p			R_c	R_D	V_c	V_d	W_c	W_d
50000	111.621	107.432	0.0846	0.0985	57.4901	24.5117	1314.95	462.743	29.619	25.4301		50000	106.825	101.056	0.0773	0.1719	55.8642	22.1024	1443.95	485.724	28.8586	23.09			-4.7957	-6.3753	-0.0073	0.0734	-1.6259	-2.4093	128.999	22.9806	-0.7604	-2.3401			1929.67	1777.69	3039.4	3362.15	4969.07	5139.84
51000	111.353	107.296	0.0846	0.0983	57.2881	24.5438	1312.3	466.672	29.5209	25.4637		51000	106.618	101.099	0.0775	0.1653	55.6338	22.2392	1435.86	491.499	28.7456	23.2264			-4.7344	-6.1964	-0.0071	0.067	-1.6543	-2.3046	123.556	24.8273	-0.7753	-2.2373			1927.36	1778.97	3032.1	3348.23	4959.46	5127.2
52000	111.097	107.164	0.0847	0.0982	57.0964	24.5731	1309.81	470.402	29.4278	25.4944		52000	106.426	101.135	0.0777	0.1599	55.4206	22.3639	1428.37	496.793	28.6411	23.3507			-4.6717	-6.0287	-0.007	0.0617	-1.6758	-2.2092	118.565	26.3914	-0.7867	-2.1437			1925.17	1780.21	3025.21	3334.95	4950.38	5115.16
53000	110.853	107.036	0.0847	0.0981	56.9141	24.5998	1307.46	473.947	29.3393	25.5225		53000	106.245	101.165	0.0778	0.1554	55.2228	22.478	1421.43	501.662	28.5441	23.4645			-4.6083	-5.8711	-0.0069	0.0573	-1.6913	-2.1218	113.972	27.7151	-0.7952	-2.058			1923.09	1781.41	3018.71	3322.26	4941.8	5103.66
54000	110.62	106.913	0.0848	0.098	56.7405	24.6242	1305.24	477.322	29.255	25.5483		54000	106.075	101.19	0.0779	0.1516	55.0386	22.5828	1414.97	506.155	28.4538	23.5691			-4.5446	-5.7225	-0.0069	0.0536	-1.7019	-2.0414	109.731	28.8333	-0.8012	-1.9792			1921.13	1782.56	3012.54	3310.11	4933.67	5092.67
55000	110.396	106.793	0.0848	0.098	56.575	24.6465	1303.14	480.538	29.1747	25.5719		55000	105.915	101.211	0.0781	0.1483	54.8666	22.6792	1408.95	510.313	28.3695	23.6653			-4.4809	-5.5823	-0.0067	0.0503	-1.7084	-1.9673	105.803	29.775	-0.8052	-1.9066			1919.26	1783.68	3006.68	3298.47	4925.93	5082.15
56000	110.182	106.678	0.0848	0.0979	56.417	24.6669	1301.15	483.605	29.0981	25.5936		56000	105.765	101.228	0.0782	0.1454	54.7057	22.7683	1403.31	514.171	28.2907	23.7542			-4.4174	-5.4495	-0.0066	0.0475	-1.7113	-1.8986	102.154	30.5653	-0.8074	-1.8394			1917.48	1784.76	3001.11	3287.3	4918.59	5072.06
57000	109.977	106.565	0.0849	0.0978	56.2661	24.6857	1299.27	486.535	29.0248	25.6136		57000	105.622	101.242	0.0783	0.1429	54.5547	22.8507	1398.02	517.759	28.2167	23.8365			-4.3545	-5.3235	-0.0066	0.0451	-1.7114	-1.835	98.755	31.2245	-0.8081	-1.7771			1915.78	1785.8	2995.8	3276.6	4911.58	5062.4
58000	109.779	106.457	0.0849	0.0977	56.1218	24.7029	1297.48	489.336	28.9548	25.632		58000	105.487	101.253	0.0784	0.1407	54.4127	22.9272	1393.06	521.106	28.1472	23.9129			-4.2924	-5.2039	-0.0065	0.043	-1.7091	-1.7757	95.5808	31.7703	-0.8076	-1.7191			1914.16	1786.81	2990.73	3266.32	4904.89	5053.13
59000	109.59	106.351	0.0849	0.0976	55.9835	24.7188	1295.77	492.015	28.8877	25.6491		59000	105.359	101.261	0.0785	0.1387	54.2789	22.9984	1388.38	524.233	28.0817	23.984			-4.231	-5.0901	-0.0064	0.0411	-1.7046	-1.7204	92.6097	32.2178	-0.806	-1.6651			1912.61	1787.79	2985.89	3256.43	4898.5	5044.22
60000	109.408	106.249	0.085	0.0976	55.8511	24.7334	1294.15	494.582	28.8235	25.6648		60000	105.237	101.268	0.0786	0.137	54.1526	23.0648	1383.97	527.162	28.0198	24.0503			-4.1707	-4.9815	-0.0064	0.0394	-1.6985	-1.6686	89.8224	32.5798	-0.8037	-1.6145			1911.13	1788.73	2981.26	3246.93	4892.39	5035.66
61000	109.233	106.15	0.085	0.0975	55.724	24.7468	1292.6	497.043	28.7618	25.6793		61000	105.121	101.272	0.0787	0.1354	54.0332	23.1267	1379.8	529.91	27.9613	24.1123			-4.1113	-4.8779	-0.0063	0.0379	-1.6908	-1.6201	87.2024	32.8673	-0.8005	-1.567			1909.71	1789.64	2976.83	3237.77	4886.53	5027.41
62000	109.064	106.054	0.085	0.0975	55.602	24.7592	1291.12	499.403	28.7026	25.6928		62000	105.011	101.275	0.0788	0.1339	53.92	23.1848	1375.85	532.493	27.906	24.1703			-4.053	-4.7788	-0.0062	0.0364	-1.682	-1.5744	84.7348	33.0897	-0.7966	-1.5225			1908.34	1790.52	2972.58	3228.96	4880.92	5019.48
63000	108.901	105.961	0.085	0.0974	55.4847	24.7707	1289.7	501.67	28.6458	25.7052		63000	104.905	101.277	0.0789	0.1326	53.8127	23.2392	1372.11	534.926	27.8534	24.2247			-3.9958	-4.684	-0.0061	0.0352	-1.672	-1.5315	82.4064	33.2554	-0.7924	-1.4805			1907.03	1791.37	2968.5	3220.46	4875.53	5011.84
64000	108.744	105.87	0.0851	0.0973	55.3719	24.7812	1288.35	503.849	28.5911	25.7168		64000	104.805	101.277	0.079	0.1314	53.7107	23.2903	1368.55	537.22	27.8035	24.2758			-3.9397	-4.5932	-0.0061	0.0341	-1.6612	-1.4909	80.2058	33.3713	-0.7876	-1.441			1905.77	1792.2	2964.58	3212.26	4870.35	5004.46
65000	108.593	105.782	0.0851	0.0973	55.2634	24.791	1287.05	505.944	28.5384	25.7276		65000	104.708	101.276	0.0791	0.1303	53.6136	23.3383	1365.17	539.388	27.756	24.3239			-3.8848	-4.506	-0.006	0.033	-1.6498	-1.4527	78.1224	33.4437	-0.7824	-1.4037			1904.56	1793	2960.8	3204.35	4865.36	4997.35
66000	108.447	105.696	0.0851	0.0972	55.1588	24.8	1285.81	507.961	28.4878	25.7375		66000	104.616	101.274	0.0791	0.1293	53.5211	23.3837	1361.96	541.438	27.7108	24.3693			-3.831	-4.4223	-0.006	0.0321	-1.6377	-1.4163	76.1472	33.4779	-0.777	-1.3682			1903.39	1793.77	2957.17	3196.7	4860.57	4990.47
67000	108.305	105.613	0.0851	0.0972	55.058	24.8084	1284.62	509.903	28.4389	25.7468		67000	104.527	101.271	0.0792	0.1284	53.4329	23.4264	1358.89	543.381	27.6676	24.4121			-3.7784	-4.3419	-0.0059	0.0312	-1.6251	-1.382	74.2716	33.4787	-0.7713	-1.3347			1902.27	1794.52	2953.68	3189.32	4855.94	4983.84
68000	108.169	105.532	0.0852	0.0971	54.9608	24.8162	1283.47	511.775	28.3918	25.7555		68000	104.442	101.268	0.0793	0.1275	53.3486	23.4668	1355.96	545.225	27.6264	24.4525			-3.727	-4.2646	-0.0059	0.0304	-1.6122	-1.3494	72.4884	33.4501	-0.7654	-1.303			1901.18	1795.24	2950.3	3182.18	4851.48	4977.43
69000	108.037	105.454	0.0852	0.0971	54.867	24.8233	1282.37	513.58	28.3463	25.7635		69000	104.36	101.264	0.0793	0.1267	53.268	23.505	1353.16	546.976	27.587	24.4908			-3.6766	-4.19	-0.0059	0.0296	-1.599	-1.3183	70.7907	33.3956	-0.7593	-1.2727			1900.13	1795.95	2947.05	3175.27	4847.18	4971.22
70000	107.909	105.377	0.0852	0.0971	54.7764	24.83	1281.31	515.322	28.3024	25.771		70000	104.281	101.259	0.0794	0.126	53.1909	23.5413	1350.48	548.641	27.5492	24.5271			-3.6273	-4.1182	-0.0058	0.0289	-1.5855	-1.2887	69.1726	33.3186	-0.7532	-1.2439			1899.12	1796.63	2943.92	3168.59	4843.04	4965.22
71000	107.785	105.303	0.0852	0.097	54.6888	24.8362	1280.29	517.005	28.2599	25.778		71000	104.206	101.254	0.0795	0.1253	53.117	23.5756	1347.91	550.226	27.5131	24.5615			-3.5792	-4.0489	-0.0057	0.0283	-1.5718	-1.2606	67.6282	33.2219	-0.7468	-1.2165			1898.14	1797.29	2940.88	3162.11	4839.02	4959.4
72000	107.665	105.231	0.0852	0.097	54.6041	24.8419	1279.3	518.63	28.2189	25.7845		72000	104.133	101.249	0.0795	0.1247	53.0461	23.6083	1345.46	551.738	27.4784	24.5942			-3.5322	-3.982	-0.0057	0.0277	-1.558	-1.2336	66.1528	33.1078	-0.7405	-1.1903			1897.19	1797.93	2937.95	3155.83	4835.14	4953.77
73000	107.549	105.16	0.0853	0.0969	54.5222	24.8472	1278.36	520.202	28.1792	25.7906		73000	104.062	101.243	0.0796	0.124	52.978	23.6393	1343.1	553.18	27.4451	24.6253			-3.4861	-3.9174	-0.0057	0.0271	-1.5442	-1.2079	64.7418	32.9785	-0.7341	-1.1653			1896.28	1798.56	2935.11	3149.75	4831.38	4948.31
74000	107.436	105.091	0.0853	0.0969	54.4428	24.8521	1277.44	521.722	28.1407	25.7963		74000	103.995	101.236	0.0796	0.1235	52.9126	23.6688	1340.83	554.558	27.4132	24.6549			-3.4412	-3.8549	-0.0057	0.0266	-1.5302	-1.1833	63.391	32.836	-0.7275	-1.1414			1895.39	1799.16	2932.36	3143.84	4827.74	4943
75000	107.326	105.024	0.0853	0.0969	54.366	24.8567	1276.56	523.193	28.1035	25.8016		75000	103.929	101.23	0.0797	0.1229	52.8496	23.697	1338.65	555.875	27.3824	24.6831			-3.3972	-3.7946	-0.0056	0.026	-1.5164	-1.1597	62.0965	32.6819	-0.7211	-1.1185			1894.53	1799.75	2929.69	3138.12	4824.22	4937.87
76000	107.22	104.959	0.0853	0.0968	54.2915	24.8609	1275.7	524.617	28.0674	25.8065		76000	103.866	101.223	0.0797	0.1224	52.7891	23.7238	1336.56	557.135	27.3528	24.7101			-3.3542	-3.7361	-0.0056	0.0256	-1.5024	-1.1371	60.8548	32.5178	-0.7146	-1.0964			1893.69	1800.32	2927.11	3132.55	4820.81	4932.87
77000	107.117	104.895	0.0853	0.0968	54.2193	24.8649	1274.88	525.997	28.0324	25.8112		77000	103.805	101.216	0.0798	0.1219	52.7307	23.7494	1334.54	558.342	27.3243	24.7358			-3.3121	-3.6795	-0.0055	0.0251	-1.4886	-1.1155	59.6627	32.345	-0.7081	-1.0754			1892.88	1800.88	2924.6	3127.16	4817.49	4928.03
78000	107.016	104.833	0.0853	0.0968	54.1493	24.8685	1274.08	527.335	27.9985	25.8155		78000	103.745	101.209	0.0798	0.1215	52.6745	23.7739	1332.6	559.5	27.2968	24.7603			-3.2711	-3.6246	-0.0055	0.0247	-1.4748	-1.0946	58.5174	32.1648	-0.7017	-1.0552			1892.1	1801.42	2922.18	3121.91	4814.28	4923.32
79000	106.919	104.773	0.0853	0.0967	54.0813	24.8719	1273.31	528.632	27.9656	25.8196		79000	103.688	101.201	0.0799	0.121	52.6203	23.7973	1330.72	560.61	27.2703	24.7838			-3.2309	-3.5714	-0.0054	0.0243	-1.461	-1.0746	57.4159	31.978	-0.6953	-1.0358			1891.33	1801.94	2919.82	3116.8	4811.16	4918.74
80000	106.824	104.714	0.0854	0.0967	54.0153	24.8751	1272.56	529.891	27.9336	25.8234		80000	103.632	101.194	0.0799	0.1206	52.5679	23.8197	1328.92	561.676	27.2447	24.8063			-3.1917	-3.5198	-0.0055	0.0239	-1.4474	-1.0554	56.3561	31.7858	-0.6889	-1.0171			1890.59	1802.45	2917.53	3111.85	4808.13	4914.3
81000	106.732	104.656	0.0854	0.0967	53.9512	24.878	1271.84	531.112	27.9026	25.8269		81000	103.579	101.186	0.08	0.1202	52.5173	23.8412	1327.17	562.701	27.22	24.8279			-3.1532	-3.4697	-0.0054	0.0235	-1.4339	-1.0368	55.3352	31.589	-0.6826	-0.999			1889.87	1802.95	2915.31	3107.02	4805.18	4909.97
82000	106.642	104.6	0.0854	0.0967	53.8889	24.8807	1271.13	532.298	27.8724	25.8302		82000	103.526	101.179	0.08	0.1199	52.4684	23.8617	1325.49	563.686	27.1961	24.8485			-3.1157	-3.4211	-0.0054	0.0232	-1.4205	-1.019	54.3513	31.3881	-0.6763	-0.9817			1889.17	1803.43	2913.14	3102.32	4802.31	4905.76
83000	106.555	104.545	0.0854	0.0966	53.8284	24.8832	1270.45	533.451	27.843	25.8333		83000	103.476	101.171	0.0801	0.1195	52.4211	23.8815	1323.86	564.635	27.173	24.8684			-3.079	-3.3738	-0.0053	0.0229	-1.4073	-1.0017	53.4025	31.1842	-0.67	-0.9649			1888.49	1803.9	2911.04	3097.76	4799.53	4901.66
84000	106.469	104.491	0.0854	0.0966	53.7695	24.8855	1269.79	534.57	27.8145	25.8362		84000	103.427	101.163	0.0801	0.1192	52.3754	23.9004	1322.28	565.548	27.1507	24.8874			-3.043	-3.328	-0.0053	0.0226	-1.3941	-0.9851	52.4866	30.9776	-0.6638	-0.9488			1887.83	1804.36	2909	3093.3	4796.83	4897.67
85000	106.386	104.439	0.0854	0.0966	53.7122	24.8876	1269.15	535.659	27.7868	25.8389		85000	103.379	101.155	0.0801	0.1189	52.3311	23.9186	1320.75	566.428	27.129	24.9057			-3.0078	-3.2833	-0.0053	0.0223	-1.3811	-0.969	51.6022	30.7688	-0.6578	-0.9332			1887.18	1804.81	2907.01	3088.96	4794.19	4893.77
86000	106.306	104.387	0.0854	0.0966	53.6564	24.8896	1268.53	536.718	27.7597	25.8415		86000	103.332	101.148	0.0802	0.1186	52.2881	23.9362	1319.27	567.276	27.1081	24.9233			-2.9733	-3.2398	-0.0052	0.022	-1.3683	-0.9534	50.7476	30.5585	-0.6516	-0.9182			1886.55	1805.24	2905.07	3084.74	4791.62	4889.98
87000	106.227	104.337	0.0854	0.0965	53.6021	24.8914	1267.92	537.748	27.7334	25.8438		87000	103.287	101.14	0.0802	0.1183	52.2465	23.953	1317.84	568.095	27.0877	24.9402			-2.9396	-3.1975	-0.0052	0.0218	-1.3556	-0.9384	49.9213	30.347	-0.6457	-0.9036			1885.94	1805.67	2903.18	3080.61	4789.12	4886.28
88000	106.15	104.288	0.0855	0.0965	53.5492	24.8931	1267.33	538.751	27.7078	25.8461		88000	103.243	101.132	0.0802	0.118	52.2062	23.9692	1316.45	568.885	27.068	24.9566			-2.9067	-3.1564	-0.0053	0.0215	-1.343	-0.9239	49.1218	30.1345	-0.6398	-0.8895			1885.34	1806.08	2901.35	3076.6	4786.69	4882.68
89000	106.075	104.24	0.0855	0.0965	53.4976	24.8946	1266.76	539.727	27.6829	25.8481		89000	103.201	101.124	0.0803	0.1177	52.167	23.9848	1315.11	569.649	27.0489	24.9723			-2.8744	-3.1163	-0.0052	0.0212	-1.3306	-0.9098	48.3479	29.9216	-0.634	-0.8758			1884.76	1806.49	2899.55	3072.67	4784.31	4879.16
90000	106.002	104.194	0.0855	0.0965	53.4474	24.8961	1266.2	540.678	27.6585	25.8501		90000	103.159	101.116	0.0803	0.1175	52.129	23.9999	1313.8	570.387	27.0304	24.9874			-2.8428	-3.0772	-0.0052	0.021	-1.3184	-0.8962	47.5985	29.7087	-0.6281	-0.8627			1884.19	1806.88	2897.8	3068.85	4781.99	4875.73
91000	105.931	104.148	0.0855	0.0964	53.3984	24.8974	1265.66	541.605	27.6348	25.8519		91000	103.119	101.109	0.0803	0.1172	52.0921	24.0144	1312.53	571.101	27.0123	25.002			-2.8118	-3.0392	-0.0052	0.0208	-1.3063	-0.883	46.8722	29.4957	-0.6225	-0.8499			1883.63	1807.27	2896.1	3065.12	4779.73	4872.38
92000	105.861	104.103	0.0855	0.0964	53.3506	24.8986	1265.13	542.508	27.6117	25.8536		92000	103.079	101.101	0.0804	0.117	52.0562	24.0284	1311.3	571.791	26.9948	25.0161			-2.7815	-3.0021	-0.0051	0.0206	-1.2944	-0.8702	46.1681	29.2831	-0.6169	-0.8375			1883.09	1807.64	2894.43	3061.47	4777.53	4869.11
93000	105.793	104.059	0.0855	0.0964	53.304	24.8997	1264.62	543.388	27.5891	25.8552		93000	103.041	101.093	0.0804	0.1167	52.0213	24.0419	1310.11	572.459	26.9778	25.0297			-2.7518	-2.9658	-0.0051	0.0203	-1.2827	-0.8578	45.4851	29.071	-0.6113	-0.8255			1882.57	1808.01	2892.81	3057.91	4775.37	4865.92
94000	105.726	104.016	0.0855	0.0964	53.2585	24.9007	1264.12	544.247	27.5671	25.8566		94000	103.004	101.085	0.0804	0.1165	51.9874	24.055	1308.94	573.107	26.9612	25.0429			-2.7227	-2.9305	-0.0051	0.0201	-1.2711	-0.8457	44.8223	28.8595	-0.6059	-0.8137			1882.05	1808.37	2891.22	3054.43	4773.27	4862.8
95000	105.661	103.974	0.0855	0.0964	53.2141	24.9016	1263.63	545.085	27.5456	25.858		95000	102.967	101.078	0.0804	0.1163	51.9544	24.0676	1307.81	573.734	26.9451	25.0556			-2.6941	-2.8961	-0.0051	0.0199	-1.2597	-0.834	44.1787	28.6491	-0.6005	-0.8024			1881.55	1808.72	2889.67	3051.03	4771.22	4859.75
96000	105.598	103.932	0.0855	0.0964	53.1707	24.9024	1263.16	545.903	27.5246	25.8593		96000	102.932	101.07	0.0805	0.1161	51.9223	24.0798	1306.71	574.342	26.9295	25.0679			-2.6661	-2.8624	-0.005	0.0197	-1.2484	-0.8226	43.5536	28.4397	-0.5951	-0.7914			1881.05	1809.06	2888.16	3047.7	4769.21	4856.76
97000	105.536	103.892	0.0855	0.0963	53.1284	24.9032	1262.69	546.701	27.5041	25.8605		97000	102.897	101.062	0.0805	0.1159	51.891	24.0916	1305.64	574.932	26.9142	25.0798			-2.6387	-2.8296	-0.005	0.0196	-1.2374	-0.8116	42.9462	28.2315	-0.5899	-0.7807			1880.57	1809.39	2886.68	3044.47	4767.25	4853.86
98000	105.475	103.852	0.0856	0.0963	53.087	24.9038	1262.24	547.48	27.4841	25.8616		98000	102.863	101.055	0.0805	0.1157	51.8606	24.1031	1304.6	575.504	26.8994	25.0913			-2.6119	-2.7975	-0.0051	0.0194	-1.2264	-0.8007	42.3558	28.0245	-0.5847	-0.7703			1880.1	1809.72	2885.24	3041.28	4765.34	4851
99000	105.415	103.814	0.0856	0.0963	53.0465	24.9044	1261.8	548.241	27.4645	25.8626		99000	102.83	101.047	0.0806	0.1155	51.8309	24.1141	1303.58	576.06	26.8849	25.1024			-2.5855	-2.7661	-0.005	0.0192	-1.2156	-0.7903	41.7815	27.8189	-0.5796	-0.7602			1879.64	1810.04	2883.82	3038.17	4763.46	4848.21
100000	105.357	103.775	0.0856	0.0963	53.007	24.905	1261.37	548.984	27.4453	25.8636		100000	102.798	101.04	0.0806	0.1153	51.802	24.1248	1302.59	576.599	26.8708	25.1132			-2.5597	-2.7354	-0.005	0.019	-1.205	-0.7802	41.2228	27.6149	-0.5745	-0.7504			1879.19	1810.35	2882.44	3035.14	4761.63	4845.49
101000	105.3	103.738	0.0856	0.0963	52.9683	24.9054	1260.95	549.711	27.4266	25.8645		101000	102.766	101.033	0.0806	0.1152	51.7738	24.1352	1301.63	577.123	26.857	25.1237			-2.5343	-2.7054	-0.005	0.0189	-1.1945	-0.7702	40.6789	27.4123	-0.5696	-0.7408			1878.75	1810.66	2881.09	3032.16	4759.84	4842.81
102000	105.245	103.702	0.0856	0.0963	52.9305	24.9059	1260.54	550.421	27.4083	25.8653		102000	102.735	101.025	0.0806	0.115	51.7463	24.1453	1300.68	577.633	26.8436	25.1339			-2.5095	-2.6761	-0.005	0.0187	-1.1842	-0.7606	40.1495	27.2115	-0.5647	-0.7314			1878.32	1810.96	2879.77	3029.25	4758.09	4840.21
103000	105.19	103.666	0.0856	0.0962	52.8935	24.9062	1260.13	551.116	27.3904	25.866		103000	102.705	101.018	0.0806	0.1148	51.7195	24.1551	1299.77	578.128	26.8305	25.1437			-2.485	-2.6474	-0.005	0.0186	-1.174	-0.7511	39.6337	27.0123	-0.5599	-0.7223			1877.9	1811.25	2878.48	3026.4	4756.37	4837.65
104000	105.137	103.63	0.0856	0.0962	52.8573	24.9065	1259.74	551.795	27.3729	25.8667		104000	102.676	101.011	0.0807	0.1147	51.6933	24.1646	1298.87	578.61	26.8177	25.1533			-2.4611	-2.6193	-0.0049	0.0185	-1.164	-0.7419	39.1313	26.8149	-0.5552	-0.7134			1877.48	1811.54	2877.21	3023.6	4754.69	4835.14
105000	105.084	103.596	0.0856	0.0962	52.8218	24.9068	1259.36	552.459	27.3557	25.8674		105000	102.647	101.004	0.0807	0.1145	51.6677	24.1738	1298	579.078	26.8053	25.1626			-2.4376	-2.5919	-0.0049	0.0183	-1.1541	-0.733	38.6415	26.6192	-0.5504	-0.7048			1877.08	1811.82	2875.97	3020.87	4753.04	4832.68
106000	105.033	103.562	0.0856	0.0962	52.7871	24.907	1258.98	553.109	27.3389	25.868		106000	102.619	100.997	0.0807	0.1144	51.6428	24.1827	1297.15	579.535	26.7931	25.1716			-2.4145	-2.565	-0.0049	0.0182	-1.1443	-0.7243	38.164	26.4253	-0.5458	-0.6964			1876.68	1812.09	2874.75	3018.19	4751.43	4830.28
107000	104.983	103.529	0.0856	0.0962	52.7532	24.9072	1258.61	553.745	27.3225	25.8685		107000	102.591	100.99	0.0807	0.1143	51.6184	24.1914	1296.31	579.979	26.7812	25.1804			-2.3918	-2.5386	-0.0049	0.0181	-1.1348	-0.7158	37.6983	26.2334	-0.5413	-0.6881			1876.29	1812.36	2873.56	3015.57	4749.85	4827.93
108000	104.934	103.496	0.0856	0.0962	52.7199	24.9073	1258.26	554.368	27.3064	25.869		108000	102.564	100.983	0.0808	0.1141	51.5945	24.1998	1295.5	580.412	26.7696	25.1889			-2.3696	-2.5129	-0.0048	0.0179	-1.1254	-0.7075	37.2438	26.0433	-0.5368	-0.6801			1875.91	1812.62	2872.39	3012.99	4748.3	4825.62
109000	104.885	103.464	0.0856	0.0962	52.6873	24.9074	1257.9	554.978	27.2906	25.8694		109000	102.537	100.977	0.0808	0.114	51.5713	24.2081	1294.7	580.833	26.7582	25.1972			-2.3478	-2.4876	-0.0048	0.0178	-1.116	-0.6993	36.8004	25.8551	-0.5324	-0.6722			1875.54	1812.88	2871.26	3010.47	4746.8	4823.35
110000	104.838	103.433	0.0856	0.0961	52.6553	24.9075	1257.56	555.575	27.2751	25.8698		110000	102.512	100.97	0.0808	0.1138	51.5485	24.216	1293.93	581.244	26.7471	25.2052			-2.3263	-2.4628	-0.0048	0.0177	-1.1068	-0.6915	36.3674	25.6687	-0.528	-0.6646			1875.17	1813.14	2870.13	3007.99	4745.3	4821.13
111000	104.791	103.402	0.0856	0.0961	52.624	24.9075	1257.22	556.16	27.26	25.8702		111000	102.486	100.963	0.0808	0.1137	51.5262	24.2238	1293.17	581.644	26.7362	25.2131			-2.3052	-2.4386	-0.0048	0.0176	-1.0978	-0.6837	35.9447	25.4844	-0.5238	-0.6571			1874.81	1813.38	2869.03	3005.57	4743.84	4818.95
112000	104.746	103.371	0.0857	0.0961	52.5933	24.9075	1256.89	556.733	27.2451	25.8705		112000	102.461	100.957	0.0808	0.1136	51.5044	24.2314	1292.43	582.035	26.7256	25.2207			-2.2846	-2.4149	-0.0049	0.0175	-1.0889	-0.6761	35.5317	25.3019	-0.5195	-0.6498			1874.46	1813.63	2867.96	3003.19	4742.42	4816.81
113000	104.701	103.341	0.0857	0.0961	52.5632	24.9074	1256.57	557.295	27.2306	25.8708		113000	102.437	100.95	0.0808	0.1135	51.4831	24.2387	1291.7	582.416	26.7152	25.2281			-2.2642	-2.3915	-0.0049	0.0174	-1.0801	-0.6687	35.1283	25.1213	-0.5154	-0.6427			1874.12	1813.87	2866.9	3000.85	4741.01	4814.71
114000	104.657	103.312	0.0857	0.0961	52.5337	24.9074	1256.25	557.845	27.2163	25.8711		114000	102.413	100.944	0.0809	0.1134	51.4623	24.2459	1290.99	582.788	26.7051	25.2354			-2.2442	-2.3687	-0.0048	0.0173	-1.0714	-0.6615	34.734	24.9428	-0.5112	-0.6357			1873.78	1814.1	2865.87	2998.56	4739.64	4812.66
115000	104.614	103.283	0.0857	0.0961	52.5048	24.9073	1255.94	558.385	27.2023	25.8713		115000	102.39	100.937	0.0809	0.1133	51.4419	24.2528	1290.29	583.151	26.6951	25.2424			-2.2246	-2.3463	-0.0048	0.0172	-1.0629	-0.6545	34.3485	24.7661	-0.5072	-0.6289			1873.44	1814.33	2864.84	2996.32	4738.29	4810.65
116000	104.572	103.255	0.0857	0.0961	52.4764	24.9072	1255.64	558.914	27.1886	25.8715		116000	102.367	100.931	0.0809	0.1131	51.4219	24.2596	1289.61	583.505	26.6854	25.2493			-2.2052	-2.3243	-0.0048	0.017	-1.0545	-0.6476	33.9715	24.5913	-0.5032	-0.6222			1873.12	1814.55	2863.84	2994.11	4736.96	4808.67
117000	104.531	103.227	0.0857	0.0961	52.4485	24.907	1255.34	559.433	27.1751	25.8717		117000	102.344	100.925	0.0809	0.113	51.4023	24.2663	1288.95	583.851	26.6758	25.256			-2.1862	-2.3026	-0.0048	0.0169	-1.0462	-0.6407	33.6028	24.4185	-0.4993	-0.6157			1872.8	1814.78	2862.87	2991.94	4735.67	4806.71
118000	104.49	103.2	0.0857	0.096	52.4212	24.9069	1255.05	559.942	27.1618	25.8718		118000	102.322	100.918	0.0809	0.1129	51.3831	24.2727	1288.29	584.189	26.6665	25.2625			-2.1676	-2.2814	-0.0048	0.0169	-1.0381	-0.6342	33.2421	24.2476	-0.4953	-0.6093			1872.48	1814.99	2861.9	2989.82	4734.38	4804.81
119000	104.45	103.173	0.0857	0.096	52.3943	24.9067	1254.76	560.441	27.1489	25.8719		119000	102.301	100.912	0.0809	0.1128	51.3643	24.279	1287.65	584.52	26.6573	25.2689			-2.1492	-2.2606	-0.0048	0.0168	-1.03	-0.6277	32.889	24.0785	-0.4916	-0.603			1872.17	1815.21	2860.95	2987.72	4733.13	4802.93
120000	104.411	103.147	0.0857	0.096	52.368	24.9065	1254.48	560.931	27.1361	25.872		120000	102.279	100.906	0.081	0.1127	51.3459	24.2852	1287.03	584.843	26.6483	25.2751			-2.1312	-2.2403	-0.0047	0.0167	-1.0221	-0.6213	32.5435	23.9114	-0.4878	-0.5969			1871.87	1815.42	2860.03	2985.67	4731.9	4801.09
121000	104.372	103.12	0.0857	0.096	52.3421	24.9063	1254.21	561.412	27.1236	25.8721		121000	102.259	100.9	0.081	0.1126	51.3279	24.2912	1286.41	585.158	26.6395	25.2812			-2.1134	-2.2202	-0.0047	0.0166	-1.0142	-0.6151	32.2053	23.7461	-0.4841	-0.5909			1871.57	1815.62	2859.12	2983.66	4730.7	4799.28
122000	104.334	103.095	0.0857	0.096	52.3167	24.906	1253.94	561.884	27.1113	25.8721		122000	102.238	100.894	0.081	0.1125	51.3102	24.297	1285.81	585.467	26.6309	25.2871			-2.0959	-2.2005	-0.0047	0.0165	-1.0065	-0.609	31.874	23.5828	-0.4804	-0.585			1871.28	1815.82	2858.22	2981.67	4729.5	4797.49
123000	104.297	103.07	0.0857	0.096	52.2918	24.9058	1253.67	562.348	27.0992	25.8721		123000	102.218	100.888	0.081	0.1124	51.2928	24.3027	1285.22	585.769	26.6224	25.2929			-2.0787	-2.1812	-0.0047	0.0164	-0.999	-0.6031	31.5496	23.4212	-0.4768	-0.5792			1870.99	1816.02	2857.34	2979.73	4728.33	4795.75
124000	104.26	103.045	0.0857	0.096	52.2672	24.9055	1253.41	562.803	27.0874	25.8721		124000	102.198	100.883	0.081	0.1124	51.2758	24.3083	1284.64	586.064	26.6142	25.2985			-2.0618	-2.1621	-0.0047	0.0164	-0.9914	-0.5972	31.2317	23.2615	-0.4732	-0.5736			1870.71	1816.21	2856.48	2977.81	4727.19	4794.03
125000	104.224	103.02	0.0857	0.096	52.2432	24.9052	1253.16	563.25	27.0757	25.8721		125000	102.179	100.877	0.081	0.1123	51.2591	24.3138	1284.08	586.353	26.606	25.304			-2.0452	-2.1436	-0.0047	0.0163	-0.9841	-0.5914	30.9203	23.1037	-0.4697	-0.5681			1870.43	1816.41	2855.63	2975.94	4726.06	4792.34
126000	104.189	102.996	0.0857	0.096	52.2195	24.9049	1252.91	563.688	27.0643	25.8721		126000	102.16	100.871	0.0811	0.1122	51.2428	24.3191	1283.52	586.636	26.598	25.3094			-2.0287	-2.1251	-0.0046	0.0162	-0.9767	-0.5858	30.615	22.9475	-0.4663	-0.5627			1870.16	1816.59	2854.8	2974.09	4724.96	4790.68
127000	104.154	102.973	0.0857	0.096	52.1962	24.9046	1252.66	564.12	27.053	25.872		127000	102.141	100.866	0.0811	0.1121	51.2267	24.3243	1282.97	586.913	26.5902	25.3147			-2.0126	-2.1071	-0.0046	0.0161	-0.9695	-0.5803	30.3157	22.7933	-0.4628	-0.5573			1869.89	1816.78	2853.98	2972.27	4723.86	4789.04
128000	104.12	102.95	0.0857	0.096	52.1733	24.9043	1252.42	564.543	27.0419	25.8719		128000	102.123	100.86	0.0811	0.112	51.2109	24.3294	1282.44	587.184	26.5825	25.3198			-1.9968	-2.0895	-0.0046	0.016	-0.9624	-0.5749	30.0222	22.6408	-0.4594	-0.5521			1869.62	1816.96	2853.17	2970.48	4722.79	4787.44
129000	104.086	102.927	0.0857	0.0959	52.1509	24.9039	1252.18	564.96	27.0311	25.8719		129000	102.105	100.855	0.0811	0.1119	51.1954	24.3344	1281.91	587.45	26.575	25.3249			-1.9811	-2.0719	-0.0046	0.016	-0.9555	-0.5695	29.7345	22.4899	-0.4561	-0.547			1869.36	1817.14	2852.38	2968.72	4721.74	4785.86
130000	104.053	102.904	0.0857	0.0959	52.1288	24.9036	1251.94	565.369	27.0204	25.8718		130000	102.087	100.849	0.0811	0.1119	51.1802	24.3392	1281.4	587.71	26.5676	25.3298			-1.9657	-2.0549	-0.0046	0.016	-0.9486	-0.5644	29.4523	22.3408	-0.4528	-0.542			1869.11	1817.31	2851.59	2967	4720.7	4784.31
131000	104.02	102.882	0.0858	0.0959	52.107	24.9032	1251.71	565.771	27.0099	25.8716		131000	102.07	100.844	0.0811	0.1118	51.1653	24.344	1280.89	587.965	26.5603	25.3346			-1.9505	-2.038	-0.0047	0.0159	-0.9417	-0.5592	29.1754	22.1934	-0.4496	-0.537			1868.85	1817.49	2850.83	2965.29	4719.68	4782.77
132000	103.988	102.86	0.0858	0.0959	52.0856	24.9029	1251.49	566.167	26.9995	25.8715		132000	102.052	100.839	0.0811	0.1117	51.1506	24.3486	1280.39	588.215	26.5531	25.3393			-1.9356	-2.0214	-0.0047	0.0158	-0.935	-0.5543	28.9036	22.0478	-0.4464	-0.5322			1868.61	1817.66	2850.06	2963.61	4718.67	4781.27
133000	103.956	102.838	0.0858	0.0959	52.0646	24.9025	1251.27	566.556	26.9893	25.8714		133000	102.035	100.833	0.0811	0.1116	51.1362	24.3532	1279.9	588.46	26.5461	25.3439			-1.9209	-2.0052	-0.0047	0.0157	-0.9284	-0.5493	28.637	21.9037	-0.4432	-0.5275			1868.36	1817.82	2849.32	2961.97	4717.69	4779.79
134000	103.925	102.817	0.0858	0.0959	52.0439	24.9021	1251.05	566.938	26.9793	25.8712		134000	102.019	100.828	0.0812	0.1116	51.1221	24.3576	1279.42	588.7	26.5392	25.3484			-1.9064	-1.989	-0.0046	0.0157	-0.9218	-0.5445	28.3752	21.7614	-0.4401	-0.5228			1868.12	1817.99	2848.59	2960.34	4716.72	4778.33
135000	103.895	102.796	0.0858	0.0959	52.0235	24.9017	1250.83	567.314	26.9695	25.8711		135000	102.003	100.823	0.0812	0.1115	51.1082	24.362	1278.95	588.935	26.5324	25.3529			-1.8921	-1.9733	-0.0046	0.0156	-0.9153	-0.5397	28.1182	21.6207	-0.4371	-0.5182			1867.89	1818.15	2847.88	2958.74	4715.76	4776.89
136000	103.865	102.776	0.0858	0.0959	52.0035	24.9013	1250.62	567.684	26.9598	25.8709		136000	101.987	100.818	0.0812	0.1114	51.0945	24.3663	1278.49	589.166	26.5258	25.3572			-1.878	-1.9577	-0.0046	0.0155	-0.909	-0.535	27.8659	21.4815	-0.434	-0.5137			1867.65	1818.31	2847.17	2957.17	4714.82	4775.48
137000	103.835	102.755	0.0858	0.0959	51.9838	24.9009	1250.41	568.048	26.9502	25.8707		137000	101.971	100.813	0.0812	0.1114	51.0811	24.3705	1278.03	589.392	26.5192	25.3614			-1.8641	-1.9424	-0.0046	0.0155	-0.9027	-0.5304	27.6181	21.3439	-0.431	-0.5093			1867.43	1818.46	2846.47	2955.63	4713.9	4774.09
138000	103.806	102.735	0.0858	0.0959	51.9644	24.9005	1250.21	568.407	26.9409	25.8705		138000	101.955	100.808	0.0812	0.1113	51.0679	24.3746	1277.59	589.615	26.5128	25.3656			-1.8505	-1.9274	-0.0046	0.0154	-0.8965	-0.5259	27.3746	21.208	-0.4281	-0.5049			1867.2	1818.62	2845.79	2954.11	4712.99	4772.72
139000	103.777	102.716	0.0858	0.0959	51.9453	24.9001	1250.01	568.759	26.9316	25.8703		139000	101.94	100.803	0.0812	0.1112	51.0549	24.3786	1277.15	589.832	26.5065	25.3697			-1.8371	-1.9126	-0.0046	0.0153	-0.8904	-0.5215	27.1355	21.0735	-0.4251	-0.5006			1866.98	1818.77	2845.11	2952.61	4712.08	4771.38
140000	103.749	102.696	0.0858	0.0959	51.9264	24.8997	1249.81	569.106	26.9225	25.8701		140000	101.925	100.798	0.0812	0.1112	51.0421	24.3825	1276.71	590.047	26.5002	25.3736			-1.8238	-1.8979	-0.0046	0.0153	-0.8843	-0.5172	26.9005	20.9406	-0.4223	-0.4965			1866.76	1818.92	2844.44	2951.12	4711.19	4770.04
141000	103.721	102.677	0.0858	0.0958	51.9079	24.8992	1249.62	569.447	26.9136	25.8699		141000	101.91	100.793	0.0812	0.1111	51.0295	24.3864	1276.29	590.257	26.4941	25.3776			-1.8107	-1.8836	-0.0046	0.0153	-0.8784	-0.5128	26.6695	20.8092	-0.4195	-0.4923			1866.54	1819.06	2843.78	2949.67	4710.32	4768.73
142000	103.693	102.658	0.0858	0.0958	51.8897	24.8988	1249.43	569.784	26.9047	25.8697		142000	101.895	100.789	0.0812	0.111	51.0172	24.3902	1275.87	590.463	26.4881	25.3814			-1.7978	-1.8695	-0.0046	0.0152	-0.8725	-0.5086	26.4426	20.6793	-0.4166	-0.4883			1866.33	1819.21	2843.14	2948.24	4709.47	4767.45
143000	103.666	102.639	0.0858	0.0958	51.8717	24.8984	1249.24	570.115	26.896	25.8695		143000	101.881	100.784	0.0813	0.111	51.005	24.3939	1275.46	590.665	26.4822	25.3851			-1.7851	-1.8555	-0.0045	0.0152	-0.8667	-0.5045	26.2194	20.5507	-0.4138	-0.4844			1866.12	1819.35	2842.5	2946.82	4708.62	4766.18
144000	103.639	102.621	0.0858	0.0958	51.854	24.8979	1249.05	570.44	26.8875	25.8692		144000	101.867	100.779	0.0813	0.1109	50.9931	24.3975	1275.05	590.864	26.4763	25.3888			-1.7725	-1.8418	-0.0045	0.0151	-0.8609	-0.5004	26.0001	20.4237	-0.4112	-0.4804			1865.92	1819.49	2841.87	2945.43	4707.79	4764.92
145000	103.613	102.603	0.0858	0.0958	51.8365	24.8975	1248.87	570.761	26.879	25.869		145000	101.853	100.775	0.0813	0.1109	50.9813	24.4011	1274.65	591.059	26.4706	25.3924			-1.7602	-1.8282	-0.0045	0.0151	-0.8552	-0.4964	25.7844	20.2981	-0.4084	-0.4766			1865.71	1819.63	2841.25	2944.05	4706.97	4763.68
146000	103.587	102.585	0.0858	0.0958	51.8194	24.8971	1248.69	571.077	26.8707	25.8687		146000	101.839	100.77	0.0813	0.1108	50.9697	24.4046	1274.26	591.251	26.465	25.396			-1.748	-1.815	-0.0045	0.015	-0.8497	-0.4925	25.5723	20.1739	-0.4057	-0.4727			1865.51	1819.77	2840.64	2942.71	4706.16	4762.48
147000	103.562	102.567	0.0858	0.0958	51.8024	24.8966	1248.51	571.389	26.8625	25.8685		147000	101.826	100.766	0.0813	0.1108	50.9583	24.408	1273.88	591.44	26.4594	25.3995			-1.7359	-1.8018	-0.0045	0.015	-0.8441	-0.4886	25.3636	20.0511	-0.4031	-0.469			1865.32	1819.9	2840.04	2941.37	4705.35	4761.27
148000	103.536	102.55	0.0858	0.0958	51.7857	24.8962	1248.34	571.696	26.8545	25.8682		148000	101.812	100.761	0.0813	0.1107	50.9471	24.4113	1273.5	591.625	26.4539	25.4029			-1.7241	-1.7888	-0.0045	0.0149	-0.8386	-0.4849	25.1583	19.9296	-0.4006	-0.4653			1865.12	1820.03	2839.44	2940.06	4704.56	4760.09
149000	103.511	102.533	0.0858	0.0958	51.7693	24.8957	1248.17	571.998	26.8465	25.868		149000	101.799	100.757	0.0813	0.1107	50.936	24.4147	1273.12	591.807	26.4485	25.4062			-1.7123	-1.7761	-0.0045	0.0149	-0.8333	-0.481	24.9564	19.8095	-0.398	-0.4618			1864.93	1820.16	2838.86	2938.76	4703.79	4758.92
150000	103.487	102.516	0.0858	0.0958	51.7531	24.8953	1248	572.295	26.8387	25.8677		150000	101.786	100.753	0.0813	0.1106	50.9251	24.4179	1272.75	591.986	26.4432	25.4095			-1.7007	-1.7634	-0.0045	0.0148	-0.828	-0.4774	24.7577	19.6908	-0.3955	-0.4582			1864.74	1820.29	2838.28	2937.49	4703.02	4757.78
151000	103.463	102.499	0.0858	0.0958	51.7371	24.8948	1247.83	572.589	26.831	25.8674		151000	101.773	100.748	0.0813	0.1106	50.9144	24.4211	1272.39	592.162	26.438	25.4128			-1.6894	-1.7511	-0.0045	0.0148	-0.8227	-0.4737	24.5621	19.5732	-0.393	-0.4546			1864.55	1820.42	2837.72	2936.22	4702.27	4756.64
152000	103.439	102.483	0.0858	0.0958	51.7214	24.8943	1247.66	572.878	26.8233	25.8671		152000	101.761	100.744	0.0813	0.1105	50.9038	24.4242	1272.03	592.335	26.4329	25.4159			-1.6781	-1.7388	-0.0045	0.0147	-0.8176	-0.4701	24.3696	19.457	-0.3904	-0.4512			1864.37	1820.54	2837.15	2934.98	4701.52	4755.53
153000	103.415	102.467	0.0858	0.0958	51.7058	24.8939	1247.5	573.163	26.8158	25.8669		153000	101.749	100.74	0.0813	0.1105	50.8934	24.4273	1271.68	592.505	26.4278	25.4191			-1.667	-1.7268	-0.0045	0.0147	-0.8124	-0.4666	24.1802	19.3422	-0.388	-0.4478			1864.19	1820.67	2836.6	2933.76	4700.79	4754.42
154000	103.392	102.451	0.0858	0.0958	51.6905	24.8934	1247.34	573.444	26.8084	25.8666		154000	101.736	100.736	0.0814	0.1104	50.8832	24.4303	1271.34	592.673	26.4228	25.4221			-1.6561	-1.7149	-0.0044	0.0146	-0.8073	-0.4631	23.9937	19.2285	-0.3856	-0.4445			1864.01	1820.79	2836.06	2932.55	4700.07	4753.33
155000	103.37	102.435	0.0858	0.0958	51.6754	24.893	1247.18	573.721	26.8011	25.8663		155000	101.724	100.731	0.0814	0.1104	50.8731	24.4333	1270.99	592.837	26.4179	25.4251			-1.6453	-1.7032	-0.0044	0.0146	-0.8023	-0.4597	23.81	19.1161	-0.3832	-0.4412			1863.83	1820.91	2835.53	2931.36	4699.36	4752.27
156000	103.347	102.419	0.0858	0.0958	51.6605	24.8925	1247.03	573.994	26.7939	25.866		156000	101.712	100.727	0.0814	0.1103	50.8631	24.4362	1270.66	592.999	26.4131	25.4281			-1.6345	-1.6916	-0.0044	0.0145	-0.7974	-0.4563	23.6291	19.0048	-0.3808	-0.4379			1863.66	1821.02	2834.99	2930.18	4698.65	4751.2
157000	103.325	102.403	0.0858	0.0957	51.6458	24.892	1246.88	574.264	26.7868	25.8657		157000	101.701	100.723	0.0814	0.1103	50.8533	24.439	1270.33	593.158	26.4083	25.431			-1.6241	-1.6802	-0.0044	0.0146	-0.7925	-0.453	23.451	18.8948	-0.3785	-0.4347			1863.49	1821.14	2834.47	2929.02	4697.95	4750.16
158000	103.303	102.388	0.0858	0.0957	51.6313	24.8916	1246.73	574.529	26.7798	25.8654		158000	101.689	100.719	0.0814	0.1102	50.8437	24.4418	1270	593.315	26.4036	25.4338			-1.6136	-1.669	-0.0044	0.0145	-0.7876	-0.4498	23.2756	18.786	-0.3762	-0.4316			1863.32	1821.25	2833.95	2927.88	4697.27	4749.13
159000	103.281	102.373	0.0858	0.0957	51.617	24.8911	1246.58	574.791	26.7729	25.8651		159000	101.678	100.715	0.0814	0.1102	50.8341	24.4446	1269.68	593.47	26.3989	25.4367			-1.6033	-1.6578	-0.0044	0.0145	-0.7829	-0.4465	23.1028	18.6784	-0.374	-0.4284			1863.15	1821.37	2833.44	2926.74	4696.59	4748.11
160000	103.26	102.358	0.0859	0.0957	51.6029	24.8906	1246.43	575.049	26.7661	25.8648		160000	101.666	100.712	0.0814	0.1101	50.8248	24.4473	1269.36	593.621	26.3944	25.4394			-1.5932	-1.6468	-0.0045	0.0144	-0.7781	-0.4433	22.9325	18.5719	-0.3717	-0.4254			1862.98	1821.48	2832.94	2925.63	4695.93	4747.11
161000	103.239	102.344	0.0859	0.0957	51.589	24.8902	1246.28	575.304	26.7593	25.8645		161000	101.655	100.708	0.0814	0.1101	50.8155	24.45	1269.05	593.771	26.3898	25.4421			-1.5832	-1.6361	-0.0045	0.0144	-0.7735	-0.4402	22.7648	18.4666	-0.3695	-0.4224			1862.82	1821.59	2832.45	2924.53	4695.27	4746.12
162000	103.218	102.329	0.0859	0.0957	51.5752	24.8897	1246.14	575.556	26.7527	25.8642		162000	101.644	100.704	0.0814	0.11	50.8064	24.4526	1268.74	593.918	26.3854	25.4448			-1.5732	-1.6253	-0.0045	0.0143	-0.7688	-0.4371	22.5994	18.3623	-0.3673	-0.4194			1862.66	1821.7	2831.96	2923.44	4694.62	4745.14
163000	103.197	102.315	0.0859	0.0957	51.5617	24.8892	1246	575.804	26.7461	25.8639		163000	101.634	100.7	0.0814	0.11	50.7974	24.4552	1268.44	594.063	26.381	25.4474			-1.5635	-1.6148	-0.0045	0.0143	-0.7643	-0.434	22.4365	18.2592	-0.3651	-0.4165			1862.5	1821.8	2831.48	2922.37	4693.98	4744.17
164000	103.177	102.301	0.0859	0.0957	51.5483	24.8888	1245.86	576.049	26.7397	25.8636		164000	101.623	100.696	0.0814	0.11	50.7885	24.4577	1268.14	594.206	26.3767	25.45			-1.5538	-1.6045	-0.0045	0.0143	-0.7598	-0.4311	22.2759	18.1571	-0.363	-0.4136			1862.34	1821.91	2831	2921.32	4693.34	4743.23
165000	103.157	102.287	0.0859	0.0957	51.5351	24.8883	1245.72	576.29	26.7333	25.8633		165000	101.612	100.692	0.0814	0.1099	50.7797	24.4602	1267.84	594.346	26.3724	25.4525			-1.5443	-1.5942	-0.0045	0.0142	-0.7554	-0.4281	22.1176	18.0561	-0.3609	-0.4108			1862.19	1822.01	2830.52	2920.27	4692.71	4742.28
166000	103.137	102.273	0.0859	0.0957	51.5221	24.8879	1245.59	576.529	26.727	25.8629		166000	101.602	100.689	0.0814	0.1099	50.7711	24.4627	1267.55	594.485	26.3682	25.455			-1.5349	-1.5841	-0.0045	0.0142	-0.751	-0.4252	21.9616	17.9561	-0.3588	-0.4079			1862.04	1822.12	2830.06	2919.24	4692.1	4741.36
167000	103.117	102.259	0.0859	0.0957	51.5092	24.8874	1245.46	576.764	26.7207	25.8626		167000	101.592	100.685	0.0815	0.1098	50.7626	24.4651	1267.26	594.621	26.3641	25.4575			-1.5256	-1.5741	-0.0044	0.0141	-0.7466	-0.4223	21.8078	17.8573	-0.3566	-0.4051			1861.88	1822.22	2829.6	2918.22	4691.49	4740.44
168000	103.098	102.246	0.0859	0.0957	51.4965	24.8869	1245.32	576.996	26.7146	25.8623		168000	101.582	100.681	0.0815	0.1098	50.7542	24.4675	1266.98	594.755	26.36	25.4599			-1.5164	-1.5642	-0.0044	0.0141	-0.7423	-0.4194	21.6561	17.7595	-0.3546	-0.4024			1861.74	1822.32	2829.15	2917.21	4690.89	4739.53
169000	103.079	102.232	0.0859	0.0957	51.4839	24.8865	1245.19	577.225	26.7085	25.862		169000	101.572	100.678	0.0815	0.1098	50.7459	24.4698	1266.7	594.888	26.3559	25.4623			-1.5073	-1.5544	-0.0044	0.0141	-0.738	-0.4167	21.5064	17.6625	-0.3526	-0.3997			1861.59	1822.42	2828.7	2916.22	4690.29	4738.64
170000	103.06	102.219	0.0859	0.0957	51.4715	24.886	1245.07	577.452	26.7025	25.8617		170000	101.562	100.674	0.0815	0.1097	50.7377	24.4721	1266.42	595.018	26.3519	25.4646			-1.4984	-1.5448	-0.0044	0.014	-0.7338	-0.4139	21.3589	17.5666	-0.3506	-0.3971			1861.44	1822.52	2828.26	2915.23	4689.7	4737.75
171000	103.041	102.206	0.0859	0.0957	51.4593	24.8855	1244.94	577.675	26.6966	25.8614		171000	101.552	100.671	0.0815	0.1097	50.7296	24.4744	1266.15	595.147	26.348	25.4669			-1.4894	-1.5353	-0.0044	0.014	-0.7297	-0.4111	21.2135	17.4718	-0.3486	-0.3945			1861.3	1822.61	2827.82	2914.26	4689.12	4736.88
172000	103.023	102.193	0.0859	0.0957	51.4472	24.8851	1244.81	577.895	26.6908	25.861		172000	101.542	100.667	0.0815	0.1097	50.7216	24.4766	1265.88	595.273	26.3441	25.4692			-1.4806	-1.5259	-0.0044	0.014	-0.7256	-0.4085	21.0699	17.3779	-0.3467	-0.3918			1861.16	1822.71	2827.38	2913.31	4688.54	4736.02
173000	103.005	102.181	0.0859	0.0957	51.4353	24.8846	1244.69	578.113	26.685	25.8607		173000	101.533	100.664	0.0815	0.1096	50.7138	24.4788	1265.62	595.398	26.3403	25.4714			-1.472	-1.5166	-0.0044	0.0139	-0.7215	-0.4058	20.9282	17.285	-0.3447	-0.3893			1861.02	1822.8	2826.96	2912.36	4687.98	4735.17
174000	102.987	102.168	0.0859	0.0957	51.4235	24.8842	1244.57	578.328	26.6793	25.8604		174000	101.523	100.661	0.0815	0.1096	50.706	24.481	1265.36	595.521	26.3365	25.4736			-1.4634	-1.5074	-0.0044	0.0139	-0.7175	-0.4032	20.7885	17.193	-0.3428	-0.3868			1860.88	1822.9	2826.54	2911.43	4687.42	4734.33
175000	102.969	102.156	0.0859	0.0957	51.4118	24.8837	1244.45	578.541	26.6737	25.8601		175000	101.514	100.657	0.0815	0.1096	50.6983	24.4831	1265.1	595.643	26.3328	25.4758			-1.455	-1.4984	-0.0044	0.0139	-0.7135	-0.4006	20.6507	17.1019	-0.3409	-0.3843			1860.74	1822.99	2826.12	2910.5	4686.86	4733.49
176000	102.952	102.143	0.0859	0.0957	51.4003	24.8833	1244.33	578.751	26.6681	25.8598		176000	101.505	100.654	0.0815	0.1095	50.6908	24.4852	1264.84	595.762	26.3291	25.4779			-1.4465	-1.4894	-0.0044	0.0138	-0.7095	-0.3981	20.5147	17.0117	-0.339	-0.3819			1860.6	1823.08	2825.72	2909.59	4686.32	4732.67
177000	102.934	102.131	0.0859	0.0957	51.3889	24.8828	1244.21	578.958	26.6626	25.8594		177000	101.496	100.651	0.0815	0.1095	50.6833	24.4873	1264.59	595.88	26.3255	25.4801			-1.4383	-1.4806	-0.0044	0.0138	-0.7056	-0.3955	20.3805	16.9225	-0.3371	-0.3793			1860.47	1823.17	2825.31	2908.69	4685.78	4731.85
178000	102.917	102.119	0.0859	0.0956	51.3777	24.8823	1244.09	579.163	26.6572	25.8591		178000	101.487	100.647	0.0815	0.1095	50.6759	24.4893	1264.34	595.997	26.3219	25.4821			-1.4301	-1.4719	-0.0044	0.0139	-0.7018	-0.393	20.248	16.8342	-0.3353	-0.377			1860.34	1823.26	2824.9	2907.79	4685.24	4731.05
179000	102.9	102.107	0.0859	0.0956	51.3666	24.8819	1243.98	579.365	26.6518	25.8588		179000	101.478	100.644	0.0815	0.1094	50.6686	24.4913	1264.1	596.112	26.3183	25.4842			-1.4221	-1.4632	-0.0044	0.0138	-0.698	-0.3906	20.1173	16.7467	-0.3335	-0.3746			1860.21	1823.34	2824.51	2906.92	4684.71	4730.26
180000	102.883	102.096	0.0859	0.0956	51.3556	24.8814	1243.87	579.565	26.6465	25.8585		180000	101.469	100.641	0.0815	0.1094	50.6614	24.4933	1263.85	596.225	26.3148	25.4862			-1.414	-1.4546	-0.0044	0.0138	-0.6942	-0.3881	19.9882	16.6601	-0.3317	-0.3723			1860.08	1823.43	2824.11	2906.04	4684.19	4729.47
181000	102.867	102.084	0.0859	0.0956	51.3448	24.881	1243.75	579.762	26.6413	25.8582		181000	101.461	100.638	0.0815	0.1094	50.6543	24.4952	1263.61	596.336	26.3113	25.4882			-1.4061	-1.4462	-0.0044	0.0138	-0.6905	-0.3858	19.8607	16.5742	-0.33	-0.37			1859.95	1823.52	2823.72	2905.19	4683.67	4728.7
182000	102.851	102.072	0.0859	0.0956	51.334	24.8805	1243.64	579.957	26.6361	25.8578		182000	101.452	100.635	0.0816	0.1093	50.6473	24.4972	1263.38	596.447	26.3079	25.4901			-1.3983	-1.4378	-0.0043	0.0137	-0.6867	-0.3833	19.735	16.4893	-0.3282	-0.3677			1859.82	1823.6	2823.35	2904.33	4683.17	4727.93
183000	102.835	102.061	0.0859	0.0956	51.3235	24.8801	1243.53	580.15	26.6309	25.8575		183000	101.444	100.631	0.0816	0.1093	50.6403	24.4991	1263.14	596.555	26.3046	25.492			-1.3906	-1.4297	-0.0043	0.0137	-0.6832	-0.381	19.6107	16.4052	-0.3263	-0.3655			1859.7	1823.68	2822.96	2903.49	4682.66	4727.18
184000	102.819	102.05	0.0859	0.0956	51.313	24.8797	1243.43	580.341	26.6259	25.8572		184000	101.436	100.628	0.0816	0.1093	50.6335	24.5009	1262.91	596.663	26.3012	25.4939			-1.3829	-1.4215	-0.0043	0.0137	-0.6795	-0.3788	19.488	16.322	-0.3247	-0.3633			1859.58	1823.77	2822.59	2902.66	4682.17	4726.43
185000	102.803	102.039	0.0859	0.0956	51.3026	24.8792	1243.32	580.529	26.6209	25.8569		185000	101.427	100.625	0.0816	0.1092	50.6267	24.5028	1262.69	596.768	26.2979	25.4958			-1.3753	-1.4134	-0.0043	0.0136	-0.6759	-0.3764	19.3669	16.2395	-0.323	-0.3611			1859.45	1823.85	2822.22	2901.83	4681.68	4725.68
186000	102.787	102.028	0.0859	0.0956	51.2924	24.8788	1243.21	580.715	26.6159	25.8566		186000	101.419	100.622	0.0816	0.1092	50.62	24.5046	1262.46	596.873	26.2947	25.4977			-1.3679	-1.4055	-0.0043	0.0136	-0.6724	-0.3742	19.2473	16.1579	-0.3212	-0.3589			1859.33	1823.93	2821.85	2901.03	4681.19	4724.95
187000	102.772	102.017	0.0859	0.0956	51.2823	24.8783	1243.11	580.899	26.611	25.8562		187000	101.411	100.619	0.0816	0.1092	50.6134	24.5064	1262.24	596.976	26.2914	25.4995			-1.3604	-1.3976	-0.0043	0.0136	-0.6689	-0.3719	19.1292	16.077	-0.3196	-0.3567			1859.21	1824.01	2821.49	2900.22	4680.71	4724.23
188000	102.756	102.006	0.0859	0.0956	51.2723	24.8779	1243.01	581.081	26.6062	25.8559		188000	101.403	100.616	0.0816	0.1092	50.6069	24.5081	1262.02	597.078	26.2883	25.5013			-1.3532	-1.3898	-0.0043	0.0136	-0.6654	-0.3698	19.0124	15.9969	-0.3179	-0.3546			1859.1	1824.09	2821.13	2899.43	4680.23	4723.51
189000	102.741	101.995	0.0859	0.0956	51.2624	24.8775	1242.9	581.261	26.6014	25.8556		189000	101.395	100.613	0.0816	0.1091	50.6004	24.5099	1261.8	597.178	26.2851	25.5031			-1.3458	-1.3821	-0.0043	0.0135	-0.662	-0.3676	18.8972	15.9176	-0.3163	-0.3525			1858.98	1824.16	2820.78	2898.64	4679.76	4722.81
190000	102.726	101.985	0.0859	0.0956	51.2526	24.877	1242.8	581.438	26.5967	25.8553		190000	101.388	100.61	0.0816	0.1091	50.594	24.5116	1261.59	597.277	26.282	25.5048			-1.3387	-1.3745	-0.0043	0.0135	-0.6586	-0.3654	18.7833	15.8389	-0.3147	-0.3505			1858.86	1824.24	2820.43	2897.86	4679.29	4722.1
191000	102.712	101.975	0.0859	0.0956	51.2429	24.8766	1242.7	581.614	26.592	25.855		191000	101.38	100.608	0.0816	0.1091	50.5877	24.5133	1261.37	597.375	26.2789	25.5065			-1.3316	-1.367	-0.0043	0.0135	-0.6552	-0.3633	18.6707	15.7612	-0.3131	-0.3485			1858.75	1824.32	2820.08	2897.09	4678.83	4721.41
192000	102.697	101.964	0.0859	0.0956	51.2333	24.8762	1242.6	581.788	26.5874	25.8546		192000	101.372	100.605	0.0816	0.109	50.5815	24.5149	1261.16	597.472	26.2759	25.5082			-1.3246	-1.3595	-0.0043	0.0134	-0.6518	-0.3613	18.5596	15.684	-0.3115	-0.3464			1858.64	1824.39	2819.73	2896.33	4678.37	4720.72
193000	102.682	101.954	0.0859	0.0956	51.2239	24.8757	1242.51	581.96	26.5828	25.8543		193000	101.365	100.602	0.0816	0.109	50.5753	24.5166	1260.96	597.567	26.2729	25.5099			-1.3176	-1.3521	-0.0043	0.0134	-0.6486	-0.3591	18.4497	15.6077	-0.3099	-0.3444			1858.52	1824.47	2819.4	2895.57	4677.92	4720.04
194000	102.668	101.944	0.0859	0.0956	51.2145	24.8753	1242.41	582.13	26.5783	25.854		194000	101.357	100.599	0.0816	0.109	50.5692	24.5182	1260.75	597.662	26.2699	25.5115			-1.3107	-1.3448	-0.0043	0.0134	-0.6453	-0.3571	18.3411	15.5321	-0.3084	-0.3425			1858.41	1824.54	2819.06	2894.83	4677.47	4719.37
195000	102.654	101.934	0.0859	0.0956	51.2053	24.8749	1242.32	582.298	26.5738	25.8537		195000	101.35	100.596	0.0816	0.109	50.5632	24.5198	1260.55	597.755	26.267	25.5132			-1.3039	-1.3376	-0.0043	0.0134	-0.6421	-0.3551	18.2339	15.4571	-0.3068	-0.3405			1858.3	1824.61	2818.73	2894.1	4677.03	4718.71
196000	102.64	101.924	0.0859	0.0956	51.1961	24.8745	1242.22	582.464	26.5694	25.8534		196000	101.343	100.593	0.0816	0.1089	50.5573	24.5214	1260.35	597.847	26.2641	25.5148			-1.2972	-1.3305	-0.0043	0.0133	-0.6388	-0.3531	18.1278	15.3828	-0.3053	-0.3386			1858.2	1824.69	2818.41	2893.37	4676.6	4718.05
197000	102.626	101.914	0.0859	0.0956	51.187	24.874	1242.13	582.628	26.565	25.8531		197000	101.335	100.591	0.0816	0.1089	50.5514	24.5229	1260.15	597.938	26.2612	25.5164			-1.2906	-1.3234	-0.0043	0.0133	-0.6356	-0.3511	18.023	15.3092	-0.3038	-0.3367			1858.09	1824.76	2818.08	2892.64	4676.16	4717.39
198000	102.612	101.904	0.0859	0.0956	51.1781	24.8736	1242.04	582.791	26.5607	25.8528		198000	101.328	100.588	0.0816	0.1089	50.5455	24.5245	1259.96	598.027	26.2584	25.518			-1.2839	-1.3164	-0.0043	0.0133	-0.6326	-0.3491	17.9194	15.2364	-0.3023	-0.3348			1857.98	1824.83	2817.75	2891.93	4675.74	4716.76
199000	102.599	101.895	0.0859	0.0956	51.1692	24.8732	1241.94	582.952	26.5564	25.8524		199000	101.321	100.585	0.0816	0.1089	50.5398	24.526	1259.76	598.116	26.2556	25.5195			-1.2774	-1.3095	-0.0043	0.0133	-0.6294	-0.3472	17.817	15.1642	-0.3008	-0.3329			1857.88	1824.9	2817.44	2891.22	4675.31	4716.12
200000	102.585	101.885	0.0859	0.0956	51.1604	24.8728	1241.85	583.111	26.5521	25.8521		200000	101.314	100.583	0.0816	0.1088	50.5341	24.5275	1259.57	598.203	26.2528	25.521			-1.2709	-1.3027	-0.0043	0.0132	-0.6263	-0.3453	17.7157	15.0926	-0.2993	-0.3311			1857.77	1824.97	2817.12	2890.52	4674.9	4715.49

## Sheet: scenario6 g_0
Independent scenario													Cooperation scenario
g_0	phi_x1	phi_x2	g_x1	g_x2	q_x1	q_x2	pi_x1	pi_x2	p_1	p_2			g_0	phi_x1	phi_x2	g_x1	g_x2	q_x1	q_x2	pi_x1	pi_x2	p_1	p_2			delta_1_phi	delta_2_phi	delta_1_g	delta_2_g	delta_1_q	delta_2_q	delta_1_pi	delta_2_pi	delta_1_p	delta_2_p		R_c	R_D	V_c	V_d	W_c	W_d
0.01	105.354	103.773	0.0143	0.016	53.0022	24.9048	1261.3	549.053	27.4468	25.8665			0.01	102.795	101.039	0.0134	0.0192	51.7987	24.1257	1302.48	576.646	26.871	25.1151			-2.5585	-2.7341	-0.0009	0.0032	-1.2035	-0.7791	41.1815	27.5921	-0.5758	-0.7514		1879.13	1810.35	2882.26	3034.75	4761.38	4845.1
0.02	105.355	103.774	0.0285	0.0321	53.0032	24.9048	1261.31	549.04	27.4465	25.8659			0.02	102.796	101.04	0.0269	0.0384	51.7993	24.1255	1302.5	576.636	26.871	25.1147			-2.5587	-2.7344	-0.0016	0.0063	-1.2039	-0.7793	41.1897	27.5967	-0.5755	-0.7512		1879.14	1810.35	2882.29	3034.83	4761.43	4845.18
0.03	105.355	103.774	0.0428	0.0481	53.0041	24.9049	1261.33	549.026	27.4462	25.8653			0.03	102.796	101.04	0.0403	0.0577	51.8	24.1253	1302.53	576.627	26.8709	25.1143			-2.5589	-2.7346	-0.0025	0.0096	-1.2041	-0.7796	41.198	27.6012	-0.5753	-0.751		1879.15	1810.35	2882.33	3034.91	4761.48	4845.26
0.04	105.356	103.775	0.057	0.0642	53.0051	24.9049	1261.34	549.012	27.4459	25.8647			0.04	102.797	101.04	0.0537	0.0769	51.8007	24.1252	1302.55	576.618	26.8709	25.114			-2.5592	-2.7349	-0.0033	0.0127	-1.2044	-0.7797	41.2062	27.6057	-0.575	-0.7507		1879.16	1810.35	2882.37	3034.98	4761.54	4845.34
0.05	105.357	103.775	0.0713	0.0802	53.006	24.9049	1261.35	548.998	27.4456	25.8642			0.05	102.797	101.04	0.0671	0.0961	51.8013	24.125	1302.57	576.609	26.8708	25.1136			-2.5594	-2.7351	-0.0042	0.0159	-1.2047	-0.7799	41.2145	27.6104	-0.5748	-0.7506		1879.18	1810.35	2882.4	3035.05	4761.58	4845.41
0.06	105.357	103.775	0.0856	0.0963	53.007	24.905	1261.37	548.984	27.4453	25.8636			0.06	102.798	101.04	0.0806	0.1153	51.802	24.1248	1302.59	576.599	26.8708	25.1132			-2.5597	-2.7354	-0.005	0.019	-1.205	-0.7802	41.2228	27.6149	-0.5745	-0.7504		1879.19	1810.35	2882.44	3035.14	4761.63	4845.49
0.07	105.358	103.776	0.0998	0.1123	53.0079	24.905	1261.38	548.971	27.445	25.863			0.07	102.798	101.04	0.094	0.1346	51.8027	24.1247	1302.61	576.59	26.8707	25.1129			-2.5599	-2.7357	-0.0058	0.0223	-1.2052	-0.7803	41.231	27.6194	-0.5743	-0.7501		1879.2	1810.35	2882.49	3035.21	4761.69	4845.56
0.08	105.359	103.776	0.1141	0.1284	53.0089	24.905	1261.39	548.957	27.4447	25.8624			0.08	102.799	101.04	0.1074	0.1538	51.8033	24.1245	1302.63	576.581	26.8707	25.1125			-2.5602	-2.736	-0.0067	0.0254	-1.2056	-0.7805	41.2392	27.6239	-0.574	-0.7499		1879.21	1810.35	2882.52	3035.29	4761.73	4845.64
0.09	105.359	103.777	0.1284	0.1444	53.0098	24.9051	1261.41	548.943	27.4444	25.8618			0.09	102.799	101.04	0.1209	0.173	51.804	24.1244	1302.66	576.572	26.8706	25.1122			-2.5604	-2.7363	-0.0075	0.0286	-1.2058	-0.7807	41.2476	27.6286	-0.5738	-0.7496		1879.23	1810.35	2882.56	3035.37	4761.79	4845.72
0.1	105.36	103.777	0.1426	0.1605	53.0108	24.9051	1261.42	548.929	27.4442	25.8613			0.1	102.799	101.041	0.1343	0.1923	51.8047	24.1242	1302.68	576.562	26.8706	25.1118			-2.5607	-2.7365	-0.0083	0.0318	-1.2061	-0.7809	41.2558	27.6331	-0.5736	-0.7495		1879.24	1810.35	2882.6	3035.44	4761.84	4845.79
0.11	105.361	103.778	0.1569	0.1765	53.0118	24.9051	1261.43	548.915	27.4439	25.8607			0.11	102.8	101.041	0.1477	0.2115	51.8053	24.124	1302.7	576.553	26.8705	25.1114			-2.5608	-2.7368	-0.0092	0.035	-1.2065	-0.7811	41.2641	27.6377	-0.5734	-0.7493		1879.25	1810.35	2882.63	3035.52	4761.88	4845.87
0.12	105.361	103.778	0.1711	0.1926	53.0127	24.9052	1261.45	548.901	27.4436	25.8601			0.12	102.8	101.041	0.1612	0.2307	51.806	24.1239	1302.72	576.544	26.8705	25.1111			-2.561	-2.7371	-0.0099	0.0381	-1.2067	-0.7813	41.2723	27.6422	-0.5731	-0.749		1879.26	1810.35	2882.67	3035.6	4761.94	4845.95
0.13	105.362	103.778	0.1854	0.2086	53.0137	24.9052	1261.46	548.888	27.4433	25.8595			0.13	102.801	101.041	0.1746	0.2499	51.8067	24.1237	1302.74	576.534	26.8704	25.1107			-2.5613	-2.7373	-0.0108	0.0413	-1.207	-0.7815	41.2806	27.6467	-0.5729	-0.7488		1879.28	1810.35	2882.71	3035.68	4761.99	4846.03
0.14	105.363	103.779	0.1997	0.2247	53.0146	24.9052	1261.48	548.874	27.443	25.859			0.14	102.801	101.041	0.188	0.2692	51.8073	24.1236	1302.76	576.525	26.8704	25.1103			-2.5615	-2.7376	-0.0117	0.0445	-1.2073	-0.7816	41.2889	27.6513	-0.5726	-0.7487		1879.29	1810.35	2882.75	3035.75	4762.04	4846.1
0.15	105.364	103.779	0.2139	0.2407	53.0156	24.9053	1261.49	548.86	27.4427	25.8584			0.15	102.802	101.041	0.2014	0.2884	51.808	24.1234	1302.79	576.516	26.8703	25.11			-2.5618	-2.7378	-0.0125	0.0477	-1.2076	-0.7819	41.2971	27.6558	-0.5724	-0.7484		1879.3	1810.35	2882.79	3035.83	4762.09	4846.18
0.16	105.364	103.78	0.2282	0.2568	53.0165	24.9053	1261.5	548.846	27.4424	25.8578			0.16	102.802	101.041	0.2149	0.3076	51.8087	24.1232	1302.81	576.506	26.8703	25.1096			-2.562	-2.7381	-0.0133	0.0508	-1.2078	-0.7821	41.3054	27.6604	-0.5721	-0.7482		1879.31	1810.35	2882.83	3035.9	4762.14	4846.25
0.17	105.365	103.78	0.2424	0.2728	53.0175	24.9053	1261.52	548.832	27.4421	25.8572			0.17	102.803	101.042	0.2283	0.3269	51.8093	24.1231	1302.83	576.497	26.8702	25.1092			-2.5623	-2.7384	-0.0141	0.0541	-1.2082	-0.7822	41.3137	27.665	-0.5719	-0.748		1879.33	1810.35	2882.86	3035.98	4762.19	4846.33
0.18	105.366	103.78	0.2567	0.2889	53.0184	24.9054	1261.53	548.818	27.4418	25.8566			0.18	102.803	101.042	0.2417	0.3461	51.81	24.1229	1302.85	576.488	26.8702	25.1089			-2.5625	-2.7386	-0.015	0.0572	-1.2084	-0.7825	41.322	27.6695	-0.5716	-0.7477		1879.34	1810.35	2882.9	3036.06	4762.24	4846.41
0.19	105.366	103.781	0.271	0.3049	53.0194	24.9054	1261.54	548.804	27.4415	25.8561			0.19	102.803	101.042	0.2552	0.3653	51.8107	24.1227	1302.87	576.479	26.8701	25.1085			-2.5628	-2.739	-0.0158	0.0604	-1.2087	-0.7827	41.3303	27.6741	-0.5714	-0.7476		1879.35	1810.35	2882.94	3036.14	4762.29	4846.48
0.2	105.367	103.781	0.2852	0.321	53.0204	24.9054	1261.56	548.791	27.4412	25.8555			0.2	102.804	101.042	0.2686	0.3845	51.8113	24.1226	1302.89	576.469	26.8701	25.1081			-2.563	-2.7392	-0.0166	0.0635	-1.2091	-0.7828	41.3386	27.6786	-0.5711	-0.7474		1879.36	1810.35	2882.98	3036.22	4762.34	4846.56
0.21	105.368	103.782	0.2995	0.337	53.0213	24.9055	1261.57	548.777	27.4409	25.8549			0.21	102.805	101.042	0.282	0.4038	51.812	24.1224	1302.92	576.46	26.87	25.1078			-2.5632	-2.7395	-0.0175	0.0668	-1.2093	-0.7831	41.3469	27.6832	-0.5709	-0.7471		1879.38	1810.35	2883.02	3036.29	4762.39	4846.64
0.22	105.368	103.782	0.3137	0.3531	53.0223	24.9055	1261.58	548.763	27.4406	25.8543			0.22	102.805	101.042	0.2954	0.423	51.8127	24.1222	1302.94	576.451	26.87	25.1074			-2.5635	-2.7398	-0.0183	0.0699	-1.2096	-0.7833	41.3552	27.6878	-0.5706	-0.7469		1879.39	1810.35	2883.05	3036.37	4762.44	4846.72
0.23	105.369	103.782	0.328	0.3691	53.0232	24.9055	1261.6	548.749	27.4403	25.8537			0.23	102.805	101.043	0.3089	0.4422	51.8133	24.1221	1302.96	576.441	26.8699	25.107			-2.5637	-2.74	-0.0191	0.0731	-1.2099	-0.7834	41.3635	27.6923	-0.5704	-0.7467		1879.4	1810.35	2883.09	3036.44	4762.49	4846.79
0.24	105.37	103.783	0.3423	0.3852	53.0242	24.9056	1261.61	548.735	27.44	25.8532			0.24	102.806	101.043	0.3223	0.4615	51.814	24.1219	1302.98	576.432	26.8699	25.1067			-2.564	-2.7403	-0.02	0.0763	-1.2102	-0.7837	41.3718	27.6968	-0.5701	-0.7465		1879.41	1810.35	2883.13	3036.53	4762.54	4846.87
0.25	105.371	103.783	0.3565	0.4012	53.0251	24.9056	1261.62	548.721	27.4397	25.8526			0.25	102.806	101.043	0.3357	0.4807	51.8147	24.1218	1303	576.423	26.8699	25.1063			-2.5642	-2.7406	-0.0208	0.0795	-1.2104	-0.7838	41.38	27.7014	-0.5698	-0.7463		1879.43	1810.35	2883.18	3036.6	4762.6	4846.94
0.26	105.371	103.784	0.3708	0.4173	53.0261	24.9056	1261.64	548.707	27.4394	25.852			0.26	102.807	101.043	0.3492	0.4999	51.8153	24.1216	1303.03	576.413	26.8698	25.106			-2.5644	-2.7408	-0.0216	0.0826	-1.2108	-0.784	41.3883	27.7059	-0.5696	-0.746		1879.44	1810.34	2883.21	3036.67	4762.65	4847.02
0.27	105.372	103.784	0.385	0.4333	53.0271	24.9057	1261.65	548.693	27.4391	25.8514			0.27	102.807	101.043	0.3626	0.5192	51.816	24.1214	1303.05	576.404	26.8698	25.1056			-2.5646	-2.7411	-0.0224	0.0859	-1.2111	-0.7843	41.3967	27.7105	-0.5693	-0.7458		1879.45	1810.34	2883.24	3036.76	4762.7	4847.11
0.28	105.373	103.784	0.3993	0.4494	53.028	24.9057	1261.66	548.68	27.4388	25.8508			0.28	102.808	101.043	0.376	0.5384	51.8167	24.1213	1303.07	576.395	26.8697	25.1052			-2.5649	-2.7413	-0.0233	0.089	-1.2113	-0.7844	41.405	27.715	-0.5691	-0.7456		1879.46	1810.34	2883.29	3036.83	4762.75	4847.17
0.29	105.373	103.785	0.4136	0.4654	53.029	24.9057	1261.68	548.666	27.4385	25.8503			0.29	102.808	101.043	0.3894	0.5576	51.8173	24.1211	1303.09	576.385	26.8697	25.1049			-2.5651	-2.7417	-0.0242	0.0922	-1.2117	-0.7846	41.4132	27.7196	-0.5688	-0.7454		1879.48	1810.34	2883.32	3036.91	4762.8	4847.25
0.3	105.374	103.785	0.4278	0.4815	53.0299	24.9058	1261.69	548.652	27.4382	25.8497			0.3	102.809	101.043	0.4029	0.5769	51.818	24.1209	1303.11	576.376	26.8696	25.1045			-2.5653	-2.742	-0.0249	0.0954	-1.2119	-0.7849	41.4216	27.7242	-0.5686	-0.7452		1879.49	1810.34	2883.36	3036.99	4762.85	4847.33
0.31	105.375	103.786	0.4421	0.4975	53.0309	24.9058	1261.71	548.638	27.4379	25.8491			0.31	102.809	101.044	0.4163	0.5961	51.8187	24.1208	1303.13	576.367	26.8696	25.1041			-2.5656	-2.7422	-0.0258	0.0986	-1.2122	-0.785	41.4299	27.7287	-0.5683	-0.745		1879.5	1810.34	2883.4	3037.06	4762.91	4847.41
0.32	105.375	103.786	0.4563	0.5136	53.0318	24.9058	1261.72	548.624	27.4376	25.8485			0.32	102.809	101.044	0.4297	0.6153	51.8194	24.1206	1303.16	576.357	26.8695	25.1038			-2.5658	-2.7425	-0.0266	0.1017	-1.2124	-0.7852	41.4382	27.7333	-0.5681	-0.7447		1879.51	1810.34	2883.44	3037.13	4762.96	4847.48
0.33	105.376	103.787	0.4706	0.5296	53.0328	24.9059	1261.73	548.61	27.4373	25.8479			0.33	102.81	101.044	0.4431	0.6346	51.82	24.1205	1303.18	576.348	26.8695	25.1034			-2.5661	-2.7427	-0.0275	0.105	-1.2128	-0.7854	41.4465	27.7377	-0.5678	-0.7445		1879.53	1810.34	2883.48	3037.22	4763.01	4847.56
0.34	105.377	103.787	0.4849	0.5457	53.0338	24.9059	1261.75	548.596	27.437	25.8474			0.34	102.81	101.044	0.4566	0.6538	51.8207	24.1203	1303.2	576.339	26.8694	25.103			-2.5663	-2.743	-0.0283	0.1081	-1.2131	-0.7856	41.4548	27.7423	-0.5676	-0.7444		1879.54	1810.34	2883.52	3037.3	4763.06	4847.64
0.35	105.377	103.787	0.4991	0.5617	53.0347	24.9059	1261.76	548.582	27.4367	25.8468			0.35	102.811	101.044	0.47	0.6731	51.8214	24.1201	1303.22	576.329	26.8694	25.1027			-2.5666	-2.7433	-0.0291	0.1114	-1.2133	-0.7858	41.4632	27.7468	-0.5673	-0.7441		1879.55	1810.34	2883.56	3037.37	4763.11	4847.71
0.36	105.378	103.788	0.5134	0.5778	53.0357	24.906	1261.77	548.568	27.4364	25.8462			0.36	102.811	101.044	0.4834	0.6923	51.822	24.12	1303.24	576.32	26.8693	25.1023			-2.5668	-2.7435	-0.03	0.1145	-1.2137	-0.786	41.4714	27.7514	-0.5671	-0.7439		1879.56	1810.34	2883.59	3037.45	4763.16	4847.8
0.37	105.379	103.788	0.5276	0.5938	53.0366	24.906	1261.79	548.555	27.4362	25.8456			0.37	102.812	101.044	0.4969	0.7115	51.8227	24.1198	1303.27	576.311	26.8693	25.1019			-2.567	-2.7438	-0.0307	0.1177	-1.2139	-0.7862	41.4798	27.7559	-0.5669	-0.7437		1879.58	1810.34	2883.63	3037.52	4763.21	4847.87
0.38	105.379	103.789	0.5419	0.6099	53.0376	24.906	1261.8	548.541	27.4359	25.845			0.38	102.812	101.045	0.5103	0.7308	51.8234	24.1196	1303.29	576.301	26.8692	25.1016			-2.5673	-2.744	-0.0316	0.1209	-1.2142	-0.7864	41.4881	27.7605	-0.5667	-0.7434		1879.59	1810.34	2883.67	3037.6	4763.26	4847.94
0.39	105.38	103.789	0.5562	0.6259	53.0386	24.906	1261.81	548.527	27.4356	25.8444			0.39	102.813	101.045	0.5237	0.75	51.824	24.1195	1303.31	576.292	26.8692	25.1012			-2.5675	-2.7444	-0.0325	0.1241	-1.2146	-0.7865	41.4965	27.765	-0.5664	-0.7432		1879.6	1810.34	2883.71	3037.68	4763.31	4848.02
0.4	105.381	103.79	0.5704	0.642	53.0395	24.9061	1261.83	548.513	27.4353	25.8439			0.4	102.813	101.045	0.5371	0.7692	51.8247	24.1193	1303.33	576.283	26.8691	25.1008			-2.5678	-2.7447	-0.0333	0.1272	-1.2148	-0.7868	41.5048	27.7697	-0.5662	-0.7431		1879.61	1810.34	2883.75	3037.76	4763.36	4848.1
0.41	105.382	103.79	0.5847	0.658	53.0405	24.9061	1261.84	548.499	27.435	25.8433			0.41	102.814	101.045	0.5506	0.7885	51.8254	24.1191	1303.35	576.273	26.8691	25.1005			-2.568	-2.7449	-0.0341	0.1305	-1.2151	-0.787	41.5131	27.7742	-0.5659	-0.7428		1879.63	1810.34	2883.78	3037.84	4763.41	4848.18
0.42	105.382	103.79	0.5989	0.6741	53.0414	24.9061	1261.85	548.485	27.4347	25.8427			0.42	102.814	101.045	0.564	0.8077	51.826	24.119	1303.38	576.264	26.869	25.1001			-2.5682	-2.7452	-0.0349	0.1336	-1.2154	-0.7871	41.5215	27.7787	-0.5657	-0.7426		1879.64	1810.34	2883.82	3037.91	4763.46	4848.25
0.43	105.383	103.791	0.6132	0.6902	53.0424	24.9062	1261.87	548.471	27.4344	25.8421			0.43	102.814	101.045	0.5774	0.827	51.8267	24.1188	1303.4	576.254	26.869	25.0997			-2.5684	-2.7455	-0.0358	0.1368	-1.2157	-0.7874	41.5298	27.7832	-0.5654	-0.7424		1879.65	1810.34	2883.86	3037.99	4763.51	4848.33
0.44	105.384	103.791	0.6275	0.7062	53.0434	24.9062	1261.88	548.457	27.4341	25.8415			0.44	102.815	101.045	0.5909	0.8462	51.8274	24.1186	1303.42	576.245	26.8689	25.0993			-2.5686	-2.7457	-0.0366	0.14	-1.216	-0.7876	41.5381	27.7878	-0.5652	-0.7422		1879.66	1810.34	2883.9	3038.07	4763.56	4848.41
0.45	105.384	103.791	0.6417	0.7223	53.0443	24.9062	1261.89	548.443	27.4338	25.8409			0.45	102.815	101.046	0.6043	0.8654	51.8281	24.1185	1303.44	576.236	26.8689	25.099			-2.5689	-2.746	-0.0374	0.1431	-1.2162	-0.7877	41.5464	27.7923	-0.5649	-0.7419		1879.68	1810.34	2883.94	3038.14	4763.62	4848.48
0.46	105.385	103.792	0.656	0.7383	53.0453	24.9063	1261.91	548.429	27.4335	25.8404			0.46	102.816	101.046	0.6177	0.8847	51.8287	24.1183	1303.46	576.226	26.8688	25.0986			-2.5691	-2.7462	-0.0383	0.1464	-1.2166	-0.788	41.5547	27.7969	-0.5647	-0.7418		1879.69	1810.34	2883.97	3038.23	4763.66	4848.56
0.47	105.386	103.792	0.6702	0.7544	53.0462	24.9063	1261.92	548.415	27.4332	25.8398			0.47	102.816	101.046	0.6311	0.9039	51.8294	24.1182	1303.49	576.217	26.8688	25.0982			-2.5694	-2.7465	-0.0391	0.1495	-1.2168	-0.7881	41.5631	27.8014	-0.5644	-0.7416		1879.7	1810.34	2884.02	3038.3	4763.72	4848.63
0.48	105.386	103.793	0.6845	0.7704	53.0472	24.9063	1261.94	548.402	27.4329	25.8392			0.48	102.817	101.046	0.6446	0.9232	51.8301	24.118	1303.51	576.207	26.8687	25.0979			-2.5696	-2.7468	-0.0399	0.1528	-1.2171	-0.7883	41.5715	27.806	-0.5642	-0.7413		1879.71	1810.34	2884.06	3038.37	4763.77	4848.71
0.49	105.387	103.793	0.6988	0.7865	53.0482	24.9064	1261.95	548.388	27.4326	25.8386			0.49	102.817	101.046	0.658	0.9424	51.8307	24.1178	1303.53	576.198	26.8687	25.0975			-2.5699	-2.747	-0.0408	0.1559	-1.2175	-0.7886	41.5798	27.8105	-0.5639	-0.7411		1879.73	1810.34	2884.09	3038.46	4763.81	4848.8
0.5	105.388	103.794	0.713	0.8025	53.0491	24.9064	1261.96	548.374	27.4323	25.838			0.5	102.818	101.046	0.6714	0.9617	51.8314	24.1177	1303.55	576.189	26.8686	25.0971			-2.5701	-2.7474	-0.0416	0.1592	-1.2177	-0.7887	41.5881	27.8151	-0.5637	-0.7409		1879.74	1810.34	2884.13	3038.53	4763.87	4848.87
0.51	105.388	103.794	0.7273	0.8186	53.0501	24.9064	1261.98	548.36	27.432	25.8374			0.51	102.818	101.046	0.6848	0.9809	51.8321	24.1175	1303.57	576.179	26.8686	25.0968			-2.5703	-2.7476	-0.0425	0.1623	-1.218	-0.7889	41.5965	27.8196	-0.5634	-0.7406		1879.75	1810.34	2884.17	3038.61	4763.92	4848.94
0.52	105.389	103.794	0.7415	0.8346	53.0511	24.9065	1261.99	548.346	27.4317	25.8369			0.52	102.819	101.046	0.6983	1.0001	51.8328	24.1173	1303.59	576.17	26.8685	25.0964			-2.5706	-2.7479	-0.0432	0.1655	-1.2183	-0.7892	41.6048	27.8241	-0.5632	-0.7405		1879.76	1810.34	2884.21	3038.69	4763.97	4849.03
0.53	105.39	103.795	0.7558	0.8507	53.052	24.9065	1262	548.332	27.4314	25.8363			0.53	102.819	101.047	0.7117	1.0194	51.8334	24.1172	1303.62	576.16	26.8685	25.096			-2.5708	-2.7482	-0.0441	0.1687	-1.2186	-0.7893	41.6132	27.8287	-0.5629	-0.7403		1879.78	1810.34	2884.25	3038.76	4764.02	4849.1
0.54	105.391	103.795	0.77	0.8667	53.053	24.9065	1262.02	548.318	27.4311	25.8357			0.54	102.82	101.047	0.7251	1.0386	51.8341	24.117	1303.64	576.151	26.8684	25.0957			-2.5711	-2.7484	-0.0449	0.1719	-1.2189	-0.7895	41.6215	27.8332	-0.5627	-0.74		1879.79	1810.34	2884.28	3038.84	4764.07	4849.18
0.55	105.391	103.796	0.7843	0.8828	53.0539	24.9066	1262.03	548.304	27.4308	25.8351			0.55	102.82	101.047	0.7385	1.0579	51.8348	24.1168	1303.66	576.142	26.8684	25.0953			-2.5713	-2.7487	-0.0458	0.1751	-1.2191	-0.7898	41.6299	27.8378	-0.5624	-0.7398		1879.8	1810.33	2884.32	3038.92	4764.13	4849.25
0.56	105.392	103.796	0.7986	0.8989	53.0549	24.9066	1262.04	548.29	27.4305	25.8345			0.56	102.82	101.047	0.752	1.0771	51.8355	24.1167	1303.68	576.132	26.8683	25.0949			-2.5716	-2.749	-0.0466	0.1782	-1.2194	-0.7899	41.6382	27.8423	-0.5622	-0.7396		1879.82	1810.33	2884.37	3039	4764.18	4849.33
0.57	105.393	103.796	0.8128	0.9149	53.0559	24.9066	1262.06	548.276	27.4302	25.8339			0.57	102.821	101.047	0.7654	1.0964	51.8361	24.1165	1303.7	576.123	26.8683	25.0946			-2.5718	-2.7492	-0.0474	0.1815	-1.2198	-0.7901	41.6466	27.8469	-0.5619	-0.7393		1879.83	1810.33	2884.4	3039.08	4764.23	4849.41
0.58	105.393	103.797	0.8271	0.931	53.0568	24.9067	1262.07	548.262	27.4299	25.8333			0.58	102.821	101.047	0.7788	1.1156	51.8368	24.1163	1303.73	576.114	26.8682	25.0942			-2.572	-2.7495	-0.0483	0.1846	-1.22	-0.7904	41.655	27.8514	-0.5617	-0.7391		1879.84	1810.33	2884.44	3039.15	4764.28	4849.49
0.59	105.394	103.797	0.8413	0.947	53.0578	24.9067	1262.09	548.248	27.4296	25.8328			0.59	102.822	101.047	0.7923	1.1349	51.8375	24.1162	1303.75	576.104	26.8682	25.0938			-2.5723	-2.7497	-0.049	0.1879	-1.2203	-0.7905	41.6633	27.856	-0.5614	-0.739		1879.85	1810.33	2884.48	3039.23	4764.34	4849.57
0.6	105.395	103.798	0.8556	0.9631	53.0588	24.9067	1262.1	548.234	27.4293	25.8322			0.6	102.822	101.048	0.8057	1.1541	51.8381	24.116	1303.77	576.095	26.8681	25.0934			-2.5724	-2.7501	-0.0499	0.191	-1.2207	-0.7907	41.6717	27.8605	-0.5612	-0.7388		1879.87	1810.33	2884.51	3039.31	4764.38	4849.64
0.61	105.395	103.798	0.8699	0.9791	53.0597	24.9068	1262.11	548.22	27.429	25.8316			0.61	102.823	101.048	0.8191	1.1734	51.8388	24.1158	1303.79	576.085	26.8681	25.0931			-2.5727	-2.7504	-0.0508	0.1943	-1.2209	-0.791	41.6801	27.865	-0.5609	-0.7385		1879.88	1810.33	2884.55	3039.39	4764.43	4849.72
0.62	105.396	103.799	0.8841	0.9952	53.0607	24.9068	1262.13	548.206	27.4287	25.831			0.62	102.823	101.048	0.8325	1.1926	51.8395	24.1157	1303.81	576.076	26.868	25.0927			-2.5729	-2.7506	-0.0516	0.1974	-1.2212	-0.7911	41.6884	27.8695	-0.5607	-0.7383		1879.89	1810.33	2884.6	3039.47	4764.49	4849.8
0.63	105.397	103.799	0.8984	1.0113	53.0616	24.9068	1262.14	548.192	27.4284	25.8304			0.63	102.824	101.048	0.846	1.2118	51.8402	24.1155	1303.84	576.066	26.868	25.0923			-2.5732	-2.7509	-0.0524	0.2005	-1.2214	-0.7913	41.6968	27.8741	-0.5604	-0.7381		1879.9	1810.33	2884.63	3039.54	4764.54	4849.87
0.64	105.397	103.799	0.9126	1.0273	53.0626	24.9069	1262.15	548.178	27.4281	25.8298			0.64	102.824	101.048	0.8594	1.2311	51.8408	24.1153	1303.86	576.057	26.8679	25.092			-2.5734	-2.7511	-0.0532	0.2038	-1.2218	-0.7916	41.7052	27.8787	-0.5602	-0.7378		1879.92	1810.33	2884.66	3039.62	4764.58	4849.95
0.65	105.398	103.8	0.9269	1.0434	53.0636	24.9069	1262.17	548.164	27.4278	25.8292			0.65	102.825	101.048	0.8728	1.2503	51.8415	24.1152	1303.88	576.048	26.8679	25.0916			-2.5736	-2.7514	-0.0541	0.2069	-1.2221	-0.7917	41.7136	27.8831	-0.5599	-0.7376		1879.93	1810.33	2884.71	3039.7	4764.64	4850.03
0.66	105.399	103.8	0.9411	1.0594	53.0645	24.9069	1262.18	548.15	27.4275	25.8287			0.66	102.825	101.048	0.8862	1.2696	51.8422	24.115	1303.9	576.038	26.8678	25.0912			-2.5739	-2.7517	-0.0549	0.2102	-1.2223	-0.7919	41.722	27.8877	-0.5597	-0.7375		1879.94	1810.33	2884.75	3039.77	4764.69	4850.1
0.67	105.4	103.8	0.9554	1.0755	53.0655	24.907	1262.19	548.136	27.4272	25.8281			0.67	102.826	101.049	0.8997	1.2888	51.8429	24.1149	1303.92	576.029	26.8678	25.0909			-2.5741	-2.7519	-0.0557	0.2133	-1.2226	-0.7921	41.7303	27.8923	-0.5594	-0.7372		1879.95	1810.33	2884.79	3039.86	4764.75	4850.19
0.68	105.4	103.801	0.9697	1.0915	53.0665	24.907	1262.21	548.122	27.4269	25.8275			0.68	102.826	101.049	0.9131	1.3081	51.8435	24.1147	1303.95	576.019	26.8677	25.0905			-2.5744	-2.7522	-0.0566	0.2166	-1.223	-0.7923	41.7387	27.8968	-0.5592	-0.737		1879.97	1810.33	2884.82	3039.93	4764.79	4850.26
0.69	105.401	103.801	0.9839	1.1076	53.0674	24.907	1262.22	548.109	27.4266	25.8269			0.69	102.826	101.049	0.9265	1.3273	51.8442	24.1145	1303.97	576.01	26.8677	25.0901			-2.5746	-2.7525	-0.0574	0.2197	-1.2232	-0.7925	41.7471	27.9013	-0.5589	-0.7368		1879.98	1810.33	2884.86	3040	4764.84	4850.33
0.7	105.402	103.802	0.9982	1.1236	53.0684	24.907	1262.24	548.095	27.4263	25.8263			0.7	102.827	101.049	0.9399	1.3466	51.8449	24.1144	1303.99	576	26.8676	25.0897			-2.5749	-2.7527	-0.0583	0.223	-1.2235	-0.7926	41.7555	27.9059	-0.5587	-0.7366		1879.99	1810.33	2884.91	3040.08	4764.9	4850.41
0.71	105.402	103.802	1.0124	1.1397	53.0694	24.9071	1262.25	548.081	27.426	25.8257			0.71	102.827	101.049	0.9534	1.3659	51.8456	24.1142	1304.01	575.991	26.8676	25.0894			-2.5751	-2.7531	-0.059	0.2262	-1.2238	-0.7929	41.7638	27.9104	-0.5584	-0.7363		1880	1810.33	2884.95	3040.17	4764.95	4850.5
0.72	105.403	103.803	1.0267	1.1558	53.0703	24.9071	1262.26	548.067	27.4257	25.8251			0.72	102.828	101.049	0.9668	1.3851	51.8462	24.114	1304.03	575.981	26.8675	25.089			-2.5753	-2.7533	-0.0599	0.2293	-1.2241	-0.7931	41.7723	27.915	-0.5582	-0.7361		1880.02	1810.33	2884.98	3040.24	4764.99	4850.57
0.73	105.404	103.803	1.0409	1.1718	53.0713	24.9071	1262.28	548.053	27.4254	25.8245			0.73	102.828	101.049	0.9802	1.4044	51.8469	24.1139	1304.06	575.972	26.8674	25.0886			-2.5756	-2.7536	-0.0607	0.2326	-1.2244	-0.7932	41.7806	27.9195	-0.558	-0.7359		1880.03	1810.33	2885.02	3040.32	4765.05	4850.64
0.74	105.404	103.803	1.0552	1.1879	53.0723	24.9072	1262.29	548.039	27.4251	25.824			0.74	102.829	101.049	0.9936	1.4236	51.8476	24.1137	1304.08	575.963	26.8674	25.0883			-2.5758	-2.7539	-0.0616	0.2357	-1.2247	-0.7935	41.7891	27.924	-0.5577	-0.7357		1880.04	1810.33	2885.06	3040.4	4765.1	4850.73
0.75	105.405	103.804	1.0694	1.2039	53.0732	24.9072	1262.3	548.025	27.4248	25.8234			0.75	102.829	101.05	1.0071	1.4429	51.8483	24.1135	1304.1	575.953	26.8673	25.0879			-2.5761	-2.7541	-0.0623	0.239	-1.2249	-0.7937	41.7974	27.9285	-0.5575	-0.7355		1880.05	1810.33	2885.1	3040.47	4765.15	4850.8
0.76	105.406	103.804	1.0837	1.22	53.0742	24.9072	1262.32	548.011	27.4244	25.8228			0.76	102.83	101.05	1.0205	1.4621	51.8489	24.1134	1304.12	575.944	26.8673	25.0875			-2.5763	-2.7544	-0.0632	0.2421	-1.2253	-0.7938	41.8058	27.9331	-0.5571	-0.7353		1880.07	1810.33	2885.14	3040.55	4765.2	4850.88
0.77	105.407	103.805	1.098	1.2361	53.0751	24.9073	1262.33	547.997	27.4241	25.8222			0.77	102.83	101.05	1.0339	1.4814	51.8496	24.1132	1304.15	575.934	26.8672	25.0871			-2.5766	-2.7547	-0.0641	0.2453	-1.2255	-0.7941	41.8143	27.9376	-0.5569	-0.7351		1880.08	1810.33	2885.17	3040.63	4765.25	4850.95
0.78	105.407	103.805	1.1122	1.2521	53.0761	24.9073	1262.34	547.983	27.4238	25.8216			0.78	102.831	101.05	1.0473	1.5006	51.8503	24.113	1304.17	575.925	26.8672	25.0868			-2.5768	-2.7549	-0.0649	0.2485	-1.2258	-0.7943	41.8226	27.9422	-0.5566	-0.7348		1880.09	1810.33	2885.21	3040.71	4765.3	4851.03
0.79	105.408	103.805	1.1265	1.2682	53.0771	24.9073	1262.36	547.969	27.4235	25.821			0.79	102.831	101.05	1.0608	1.5199	51.851	24.1129	1304.19	575.915	26.8671	25.0864			-2.577	-2.7552	-0.0657	0.2517	-1.2261	-0.7944	41.831	27.9467	-0.5564	-0.7346		1880.1	1810.33	2885.26	3040.78	4765.36	4851.11
0.8	105.409	103.806	1.1407	1.2842	53.078	24.9074	1262.37	547.955	27.4232	25.8204			0.8	102.831	101.05	1.0742	1.5391	51.8516	24.1127	1304.21	575.906	26.8671	25.086			-2.5773	-2.7554	-0.0665	0.2549	-1.2264	-0.7947	41.8395	27.9512	-0.5561	-0.7344		1880.12	1810.33	2885.29	3040.86	4765.4	4851.19
0.81	105.409	103.806	1.155	1.3003	53.079	24.9074	1262.39	547.941	27.4229	25.8198			0.81	102.832	101.05	1.0876	1.5584	51.8523	24.1125	1304.23	575.896	26.867	25.0857			-2.5774	-2.7558	-0.0674	0.2581	-1.2267	-0.7949	41.8479	27.9557	-0.5559	-0.7341		1880.13	1810.33	2885.33	3040.94	4765.46	4851.27
0.82	105.41	103.807	1.1692	1.3163	53.08	24.9074	1262.4	547.927	27.4226	25.8193			0.82	102.832	101.051	1.101	1.5776	51.853	24.1124	1304.26	575.887	26.867	25.0853			-2.5777	-2.7561	-0.0682	0.2613	-1.227	-0.795	41.8563	27.9603	-0.5556	-0.734		1880.14	1810.33	2885.37	3041.02	4765.51	4851.34
0.83	105.411	103.807	1.1835	1.3324	53.0809	24.9075	1262.41	547.913	27.4223	25.8187			0.83	102.833	101.051	1.1145	1.5969	51.8537	24.1122	1304.28	575.877	26.8669	25.0849			-2.5779	-2.7563	-0.069	0.2645	-1.2272	-0.7953	41.8647	27.9648	-0.5554	-0.7338		1880.16	1810.33	2885.41	3041.1	4765.56	4851.42
0.84	105.411	103.808	1.1978	1.3485	53.0819	24.9075	1262.43	547.899	27.422	25.8181			0.84	102.833	101.051	1.1279	1.6162	51.8543	24.112	1304.3	575.868	26.8669	25.0845			-2.5781	-2.7566	-0.0699	0.2677	-1.2276	-0.7955	41.8731	27.9694	-0.5551	-0.7336		1880.17	1810.33	2885.44	3041.17	4765.61	4851.5
0.85	105.412	103.808	1.212	1.3645	53.0829	24.9075	1262.44	547.885	27.4217	25.8175			0.85	102.834	101.051	1.1413	1.6354	51.855	24.1119	1304.32	575.858	26.8668	25.0842			-2.5784	-2.7569	-0.0707	0.2709	-1.2279	-0.7956	41.8815	27.9739	-0.5549	-0.7333		1880.18	1810.32	2885.48	3041.25	4765.67	4851.58
0.86	105.413	103.808	1.2263	1.3806	53.0839	24.9076	1262.45	547.87	27.4214	25.8169			0.86	102.834	101.051	1.1547	1.6547	51.8557	24.1117	1304.34	575.849	26.8668	25.0838			-2.5786	-2.7571	-0.0716	0.2741	-1.2282	-0.7959	41.8899	27.9785	-0.5546	-0.7331		1880.19	1810.32	2885.52	3041.34	4765.72	4851.66
0.87	105.413	103.809	1.2405	1.3966	53.0848	24.9076	1262.47	547.856	27.4211	25.8163			0.87	102.835	101.051	1.1682	1.6739	51.8564	24.1115	1304.37	575.84	26.8667	25.0834			-2.5789	-2.7574	-0.0723	0.2773	-1.2284	-0.7961	41.8983	27.983	-0.5544	-0.7329		1880.21	1810.32	2885.56	3041.41	4765.77	4851.73
0.88	105.414	103.809	1.2548	1.4127	53.0858	24.9076	1262.48	547.842	27.4208	25.8157			0.88	102.835	101.052	1.1816	1.6932	51.857	24.1114	1304.39	575.83	26.8667	25.083			-2.5791	-2.7576	-0.0732	0.2805	-1.2288	-0.7962	41.9067	27.9875	-0.5541	-0.7327		1880.22	1810.32	2885.6	3041.49	4765.82	4851.81
0.89	105.415	103.809	1.269	1.4288	53.0868	24.9077	1262.5	547.828	27.4205	25.8151			0.89	102.835	101.052	1.195	1.7125	51.8577	24.1112	1304.41	575.821	26.8666	25.0827			-2.5794	-2.7579	-0.074	0.2837	-1.2291	-0.7965	41.9151	27.9921	-0.5539	-0.7324		1880.23	1810.32	2885.64	3041.57	4765.87	4851.89
0.9	105.416	103.81	1.2833	1.4448	53.0877	24.9077	1262.51	547.814	27.4202	25.8145			0.9	102.836	101.052	1.2084	1.7317	51.8584	24.111	1304.43	575.811	26.8666	25.0823			-2.5796	-2.7582	-0.0749	0.2869	-1.2293	-0.7967	41.9236	27.9966	-0.5536	-0.7322		1880.24	1810.32	2885.67	3041.64	4765.92	4851.96
0.91	105.416	103.81	1.2975	1.4609	53.0887	24.9077	1262.52	547.8	27.4199	25.8139			0.91	102.837	101.052	1.2219	1.751	51.8591	24.1109	1304.45	575.802	26.8665	25.0819			-2.5798	-2.7585	-0.0756	0.2901	-1.2296	-0.7968	41.932	28.0011	-0.5534	-0.732		1880.26	1810.32	2885.72	3041.72	4765.98	4852.04
0.92	105.417	103.811	1.3118	1.4769	53.0897	24.9077	1262.54	547.786	27.4196	25.8134			0.92	102.837	101.052	1.2353	1.7702	51.8598	24.1107	1304.48	575.792	26.8665	25.0816			-2.5801	-2.7588	-0.0765	0.2933	-1.2299	-0.797	41.9404	28.0056	-0.5531	-0.7318		1880.27	1810.32	2885.76	3041.8	4766.03	4852.12
0.93	105.418	103.811	1.3261	1.493	53.0906	24.9078	1262.55	547.772	27.4193	25.8128			0.93	102.837	101.052	1.2487	1.7895	51.8604	24.1105	1304.5	575.783	26.8664	25.0812			-2.5803	-2.7591	-0.0774	0.2965	-1.2302	-0.7973	41.9489	28.0102	-0.5529	-0.7316		1880.28	1810.32	2885.79	3041.88	4766.07	4852.2
0.94	105.418	103.812	1.3403	1.5091	53.0916	24.9078	1262.56	547.758	27.419	25.8122			0.94	102.838	101.052	1.2621	1.8088	51.8611	24.1104	1304.52	575.773	26.8664	25.0808			-2.5806	-2.7593	-0.0782	0.2997	-1.2305	-0.7974	41.9573	28.0147	-0.5526	-0.7314		1880.29	1810.32	2885.83	3041.95	4766.13	4852.28
0.95	105.419	103.812	1.3546	1.5251	53.0926	24.9078	1262.58	547.744	27.4187	25.8116			0.95	102.838	101.052	1.2756	1.828	51.8618	24.1102	1304.54	575.764	26.8663	25.0804			-2.5808	-2.7596	-0.079	0.3029	-1.2308	-0.7976	41.9658	28.0193	-0.5524	-0.7312		1880.31	1810.32	2885.87	3042.03	4766.18	4852.35
0.96	105.42	103.812	1.3688	1.5412	53.0935	24.9079	1262.59	547.73	27.4184	25.811			0.96	102.839	101.053	1.289	1.8473	51.8625	24.11	1304.57	575.754	26.8663	25.0801			-2.581	-2.7598	-0.0798	0.3061	-1.231	-0.7979	41.9743	28.0238	-0.5521	-0.7309		1880.32	1810.32	2885.91	3042.11	4766.23	4852.43
0.97	105.421	103.813	1.3831	1.5573	53.0945	24.9079	1262.6	547.716	27.4181	25.8104			0.97	102.839	101.053	1.3024	1.8665	51.8632	24.1099	1304.59	575.745	26.8662	25.0797			-2.5813	-2.7601	-0.0807	0.3092	-1.2313	-0.798	41.9826	28.0283	-0.5519	-0.7307		1880.33	1810.32	2885.96	3042.19	4766.29	4852.51
0.98	105.421	103.813	1.3973	1.5733	53.0955	24.9079	1262.62	547.702	27.4178	25.8098			0.98	102.84	101.053	1.3158	1.8858	51.8638	24.1097	1304.61	575.735	26.8662	25.0793			-2.5815	-2.7604	-0.0815	0.3125	-1.2317	-0.7982	41.9911	28.0329	-0.5516	-0.7305		1880.34	1810.32	2885.99	3042.27	4766.33	4852.59
0.99	105.422	103.814	1.4116	1.5894	53.0964	24.908	1262.63	547.688	27.4175	25.8092			0.99	102.84	101.053	1.3293	1.9051	51.8645	24.1095	1304.63	575.725	26.8661	25.0789			-2.5818	-2.7606	-0.0823	0.3157	-1.2319	-0.7985	41.9996	28.0373	-0.5514	-0.7303		1880.36	1810.32	2886.02	3042.34	4766.38	4852.66
1	105.423	103.814	1.4258	1.6054	53.0974	24.908	1262.65	547.674	27.4172	25.8086			1	102.841	101.053	1.3427	1.9243	51.8652	24.1094	1304.65	575.716	26.866	25.0786			-2.582	-2.7609	-0.0831	0.3189	-1.2322	-0.7986	42.008	28.0419	-0.5512	-0.73		1880.37	1810.32	2886.07	3042.42	4766.44	4852.74
